# Supplementary material for: Crystal structure of N-[(morpholin-4-yl)(thio­phen-2-yl)meth­yl]benzamide
Source: Acta Crystallogr E Crystallogr Commun. 2015 Jun 20;71(Pt 7):o498–9. doi: 10.1107/S2056989015011639 (PMC4518906; doi:10.1107/S2056989015011639)
Supplement: Supplementary file 1 [file e-71-0o498-sup1.cif]

##############################################################################
#                                                                            #
# This CIF contains the data in a paper accepted for publication in          #
# Acta Crystallographica Section E. It conforms to the requirements of       #
# Notes for Authors for Acta Crystallographica Section E, and has been       #
# peer reviewed under the auspices of the IUCr Commission on Journals.       #
#                                                                            #
# Full details of the Crystallographic Information File format               #
# are given in the paper "The Crystallographic Information File (CIF):       #
# a New Standard Archive File for Crystallography" by S. R. Hall, F. H.      #
# Allen and I. D. Brown [Acta Cryst. (1991), A47, 655-685].                  #
#                                                                            #
# The current version of the core CIF dictionary is obtainable from          #
# ftp://ftp.iucr.org/pub/cif_core.dic.                                       #
#                                                                            #
# Software is freely available for graphical display of the structure(s)     #
# in this CIF. For information consult the CIF software page                 #
# http://www.iucr.org/resources/cif/software.                                #
#                                                                            #
# This file may be used for bona fide research purposes within the           #
# scientific community so long as proper attribution is given to the journal # 
# article from which it was obtained.                                        #
#                                                                            #
##############################################################################
data_I
_audit_creation_method     SHELXL97
_journal_date_recd_electronic     2015-06-14
_journal_date_accepted     2015-06-16
_journal_name_full     'Acta Crystallographica, Section E'
_journal_year     2015
_journal_volume     71
_journal_issue      7
_journal_page_first     o498
_journal_page_last     o499
_journal_paper_category     HO
_journal_paper_doi     10.1107/S2056989015011639
_journal_coeditor_code     SU5156
_publ_contact_author_name     'B. Gunasekaran'
_publ_contact_author_address
;
Department of Physics & Nano Technology,
SRM University, SRM Nagar,
Kattankulathur, Kancheepuram Dist,
Chennai m603 203 Tamil Nadu,
India
;
_publ_contact_author_email     'phdguna@gmail.com'
_publ_contact_author_fax     ?
_publ_contact_author_phone     '+91-9962525891'
_publ_section_title
;
Crystal structure of <i>N</i>-[(morpholin-4-yl)(thiophen-2-yl)methyl]benzamide
;
loop_
    _publ_author_name
    _publ_author_address
    'S. Arun Prabhu'
;
Department of Chemistry,
National College,
Tiruchirappalli 620 001,
Tamil Nadu,
India
;
    'M. Suresh'
;
PG and Research Dept of Chemistry,
Jamal Mohamed College (Autonomous),
Tiruchirappalli,
Tamil Nadu 620 001,
India
;
    'A. Abdul Jameel'
;
Sri Arumugam Group of Institutions,
Tholudhur,
Tamil Nadu,
India
;
    'M. Syed Ali Padusha'
;
PG and Research Dept of Chemistry,
Jamal Mohamed College (Autonomous),
Tiruchirappalli,
Tamil Nadu 620 001,
India
;
    'B. Gunasekaran'
;
Department of Physics & Nano Technology,
SRM University, SRM Nagar,
Kattankulathur, Kancheepuram Dist,
Chennai 603 203 Tamil Nadu,
India
;
_chemical_name_systematic
;
<i>N</i>-[(Morpholin-4-yl)(thiophen-2-yl)methyl]benzamide
;
_chemical_name_common     ?
_chemical_formula_moiety     'C16 H18 N2 O2 S'
_chemical_formula_sum     'C16 H18 N2 O2 S'
_chemical_formula_iupac     'C16 H18 N2 O2 S'
_chemical_formula_weight     302.38
_chemical_melting_point     ?
_symmetry_cell_setting     monoclinic
_symmetry_space_group_name_H-M     'P 21/c'
_symmetry_space_group_name_Hall     '-P 2ybc'
loop_
    _symmetry_equiv_pos_as_xyz
    'x, y, z'
    '-x, y+1/2, -z+1/2'
    '-x, -y, -z'
    'x, -y-1/2, z-1/2'
_cell_length_a     16.5283(11)
_cell_length_b     9.9049(7)
_cell_length_c     9.6831(5)
_cell_angle_alpha     90.00
_cell_angle_beta     99.056(2)
_cell_angle_gamma     90.00
_cell_volume     1565.47(17)
_cell_formula_units_Z     4
_cell_measurement_reflns_used     3836
_cell_measurement_theta_min     2.41
_cell_measurement_theta_max     28.3
_cell_measurement_temperature     295(2)
_exptl_crystal_description     'block'
_exptl_crystal_colour     'colourless'
_exptl_crystal_size_max     0.40
_exptl_crystal_size_mid     0.30
_exptl_crystal_size_min     0.20
_exptl_crystal_density_diffrn     1.283
_exptl_crystal_density_meas     ?
_exptl_crystal_density_method     'not measured'
_exptl_crystal_F_000     640
_exptl_absorpt_coefficient_mu     0.212
_exptl_absorpt_correction_type     multi-scan
_exptl_absorpt_process_details
;
(SADABS; Sheldrick, 1996)
;
_exptl_absorpt_correction_T_min     0.9198
_exptl_absorpt_correction_T_max     0.9587
_exptl_special_details     ?
_diffrn_ambient_temperature     295(2)
_diffrn_radiation_type     MoK\a
_diffrn_radiation_wavelength     0.71073
_diffrn_radiation_source     'fine-focus sealed tube'
_diffrn_radiation_monochromator     graphite
_diffrn_measurement_device_type     'Bruker APEXII CCD'
_diffrn_measurement_method     '\w and \f'
_diffrn_detector_area_resol_mean     0
_diffrn_reflns_number     11905
_diffrn_reflns_av_R_equivalents     0.0241
_diffrn_reflns_av_sigmaI/netI     0.0315
_diffrn_reflns_theta_min     2.41
_diffrn_reflns_theta_max     28.31
_diffrn_reflns_theta_full     28.31
_diffrn_measured_fraction_theta_max     0.986
_diffrn_measured_fraction_theta_full     0.986
_diffrn_reflns_limit_h_min     -21
_diffrn_reflns_limit_h_max     21
_diffrn_reflns_limit_k_min     -13
_diffrn_reflns_limit_k_max     13
_diffrn_reflns_limit_l_min     -12
_diffrn_reflns_limit_l_max     7
_diffrn_standards_number     ?
_diffrn_standards_interval_count     0
_diffrn_standards_interval_time     0
_diffrn_standards_decay_%     ?
_refine_special_details     ?
_reflns_number_total     3836
_reflns_number_gt     2744
_reflns_threshold_expression     I>2sigma(I)
_refine_ls_structure_factor_coef     Fsqd
_refine_ls_matrix_type     full
_refine_ls_R_factor_all     0.0783
_refine_ls_R_factor_gt     0.0542
_refine_ls_wR_factor_gt     0.1617
_refine_ls_wR_factor_ref     0.1818
_refine_ls_goodness_of_fit_ref     1.040
_refine_ls_restrained_S_all     1.043
_refine_ls_number_reflns     3836
_refine_ls_number_parameters     227
_refine_ls_number_restraints     1
_refine_ls_hydrogen_treatment     constr
_refine_ls_weighting_scheme     calc
_refine_ls_weighting_details
         'calc w=1/[\s^2^(Fo^2^)+(0.0970P)^2^+0.5504P] where P=(Fo^2^+2Fc^2^)/3'
_atom_sites_solution_hydrogens     geom
_atom_sites_solution_primary     direct
_atom_sites_solution_secondary     difmap
_refine_ls_shift/su_max     0.000
_refine_ls_shift/su_mean     0.000
_refine_diff_density_max     0.624
_refine_diff_density_min     -0.407
_refine_ls_extinction_method     none
_refine_ls_extinction_coef     ?
loop_
    _atom_type_symbol
    _atom_type_description
    _atom_type_scat_dispersion_real
    _atom_type_scat_dispersion_imag
    _atom_type_scat_source
    'C' 'C' 0.0033 0.0016
                         'International Tables Vol C Tables 4.2.6.8 and 6.1.1.4'
    'H' 'H' 0.0000 0.0000
                         'International Tables Vol C Tables 4.2.6.8 and 6.1.1.4'
    'N' 'N' 0.0061 0.0033
                         'International Tables Vol C Tables 4.2.6.8 and 6.1.1.4'
    'O' 'O' 0.0106 0.0060
                         'International Tables Vol C Tables 4.2.6.8 and 6.1.1.4'
    'S' 'S' 0.1246 0.1234
                         'International Tables Vol C Tables 4.2.6.8 and 6.1.1.4'
_computing_data_collection
;
APEX2 (Bruker, 2008)
;
_computing_cell_refinement
;
SAINT (Bruker, 2008)
;
_computing_data_reduction
;
SAINT (Bruker, 2008)
;
_computing_structure_solution
;
SHELXS97 (Sheldrick, 2008)
;
_computing_structure_refinement
;
SHELXL97 (Sheldrick, 2008)
;
_computing_molecular_graphics
;
PLATON (Spek, 2009)
;
_computing_publication_material
;
SHELXL97 (Sheldrick, 2008) and PLATON (Spek, 2009)
;
loop_
    _atom_site_type_symbol
    _atom_site_label
    _atom_site_fract_x
    _atom_site_fract_y
    _atom_site_fract_z
    _atom_site_U_iso_or_equiv
    _atom_site_adp_type
    _atom_site_calc_flag
    _atom_site_refinement_flags
    _atom_site_occupancy
    _atom_site_symmetry_multiplicity
    _atom_site_disorder_assembly
    _atom_site_disorder_group
    S S1 0.94818(4) 0.28631(7) 0.23066(8) 0.0622(3) Uani d . 1 1 . .
    N N2 0.81748(10) 0.05848(16) 0.16552(16) 0.0345(4) Uani d . 1 1 . .
    O O2 0.81001(12) -0.19318(16) 0.0245(2) 0.0610(5) Uani d . 1 1 . .
    O O1 0.66536(11) 0.2032(3) 0.37090(16) 0.0734(7) Uani d . 1 1 . .
    N N1 0.70424(10) 0.21935(18) 0.16023(16) 0.0365(4) Uani d . 1 1 . .
    H H1 0.6897 0.2365 0.0728 0.044 Uiso calc R 1 1 . .
    C C14 0.82300(13) 0.4243(2) 0.1121(2) 0.0406(5) Uani d U 1 1 . .
    H H14 0.7698 0.4523 0.0784 0.049 Uiso calc R 1 1 . .
    C C7 0.64812(12) 0.2222(2) 0.2448(2) 0.0402(5) Uani d . 1 1 A .
    C C1 0.56136(13) 0.2450(2) 0.1788(2) 0.0450(5) Uani d . 1 1 . .
    C C2 0.5166(4) 0.3348(8) 0.2408(8) 0.087(2) Uani d P 0.502(4) 1 A 2
    H H2 0.5404 0.3854 0.3174 0.105 Uiso calc PR 0.502(4) 1 A 2
    C C6 0.5297(3) 0.1744(7) 0.0642(6) 0.0662(16) Uani d P 0.502(4) 1 A 2
    H H6 0.5626 0.1187 0.0192 0.079 Uiso calc PR 0.502(4) 1 A 2
    C C2A 0.5393(3) 0.3477(7) 0.0839(7) 0.0745(18) Uani d P 0.498(4) 1 A 1
    H H2A 0.5798 0.4024 0.0570 0.089 Uiso calc PR 0.498(4) 1 A 1
    C C6A 0.4971(4) 0.1642(9) 0.2132(8) 0.093(3) Uani d P 0.498(4) 1 A 1
    H H6A 0.5096 0.0944 0.2772 0.112 Uiso calc PR 0.498(4) 1 A 1
    C C15 0.89612(15) 0.5008(2) 0.1046(3) 0.0502(5) Uani d U 1 1 . .
    H H15 0.8954 0.5852 0.0624 0.060 Uiso calc R 1 1 . .
    C C13 0.84490(11) 0.29981(19) 0.1788(2) 0.0342(4) Uani d . 1 1 . .
    C C8 0.79002(11) 0.1877(2) 0.21266(19) 0.0329(4) Uani d . 1 1 . .
    H H8 0.7955 0.1831 0.3148 0.039 Uiso calc R 1 1 . .
    C C16 0.96545(15) 0.4401(2) 0.1637(3) 0.0570(6) Uani d . 1 1 . .
    H H16 1.0172 0.4781 0.1676 0.068 Uiso calc R 1 1 . .
    C C9 0.81880(14) 0.0498(2) 0.0153(2) 0.0432(5) Uani d . 1 1 . .
    H H9A 0.8509 0.1235 -0.0138 0.052 Uiso calc R 1 1 . .
    H H9B 0.7635 0.0569 -0.0355 0.052 Uiso calc R 1 1 . .
    C C10 0.85569(17) -0.0830(2) -0.0167(3) 0.0549(6) Uani d . 1 1 . .
    H H10A 0.8572 -0.0888 -0.1163 0.066 Uiso calc R 1 1 . .
    H H10B 0.9116 -0.0881 0.0319 0.066 Uiso calc R 1 1 . .
    C C12 0.77106(14) -0.0547(2) 0.2094(2) 0.0463(5) Uani d . 1 1 . .
    H H12A 0.7143 -0.0484 0.1649 0.056 Uiso calc R 1 1 . .
    H H12B 0.7725 -0.0516 0.3098 0.056 Uiso calc R 1 1 . .
    C C11 0.80761(16) -0.1865(2) 0.1691(3) 0.0557(6) Uani d . 1 1 . .
    H H11A 0.8628 -0.1956 0.2200 0.067 Uiso calc R 1 1 . .
    H H11B 0.7753 -0.2612 0.1955 0.067 Uiso calc R 1 1 . .
    C C4 0.3980(2) 0.2798(6) 0.0732(5) 0.1096(16) Uani d . 1 1 . .
    H H4 0.3428 0.2933 0.0388 0.132 Uiso calc R 1 1 A 1
    C C3 0.4339(4) 0.3488(11) 0.1858(11) 0.114(3) Uani d P 0.502(4) 1 A 2
    H H3 0.4023 0.4084 0.2289 0.137 Uiso calc PR 0.502(4) 1 A 2
    C C5 0.4464(4) 0.1872(11) 0.0152(8) 0.106(3) Uani d P 0.502(4) 1 A 2
    H H5 0.4224 0.1326 -0.0580 0.127 Uiso calc PR 0.502(4) 1 A 2
    C C3A 0.4572(4) 0.3710(10) 0.0275(8) 0.101(3) Uani d P 0.498(4) 1 A 1
    H H3A 0.4416 0.4407 -0.0354 0.121 Uiso calc PR 0.498(4) 1 A 1
    C C5A 0.4167(4) 0.1852(13) 0.1551(11) 0.114(3) Uani d P 0.498(4) 1 A 1
    H H5A 0.3762 0.1279 0.1777 0.136 Uiso calc PR 0.498(4) 1 A 1
loop_
    _atom_site_aniso_label
    _atom_site_aniso_U_11
    _atom_site_aniso_U_22
    _atom_site_aniso_U_33
    _atom_site_aniso_U_12
    _atom_site_aniso_U_13
    _atom_site_aniso_U_23
    S1 0.0364(3) 0.0508(4) 0.0969(6) -0.0011(2) 0.0025(3) 0.0151(3)
    N2 0.0359(8) 0.0349(8) 0.0319(8) -0.0025(6) 0.0033(6) 0.0022(6)
    O2 0.0749(12) 0.0380(9) 0.0652(11) 0.0012(8) -0.0042(9) -0.0067(7)
    O1 0.0502(10) 0.142(2) 0.0284(8) 0.0135(11) 0.0070(7) -0.0040(9)
    N1 0.0306(8) 0.0520(10) 0.0258(7) 0.0022(7) 0.0014(6) 0.0014(7)
    C14 0.0478(10) 0.0426(11) 0.0307(9) -0.0071(8) 0.0041(8) -0.0024(8)
    C7 0.0352(10) 0.0549(12) 0.0300(9) -0.0002(8) 0.0039(7) -0.0081(8)
    C1 0.0327(10) 0.0642(14) 0.0385(10) 0.0004(9) 0.0069(8) -0.0069(10)
    C2 0.046(3) 0.120(6) 0.096(5) 0.021(3) 0.013(3) -0.035(4)
    C6 0.038(2) 0.097(4) 0.062(3) -0.006(2) 0.000(2) -0.020(3)
    C2A 0.050(3) 0.085(4) 0.086(4) 0.016(3) 0.004(3) 0.003(3)
    C6A 0.046(3) 0.141(7) 0.091(5) -0.020(4) 0.006(3) 0.019(5)
    C15 0.0563(12) 0.0358(11) 0.0592(13) -0.0036(9) 0.0115(11) 0.0041(10)
    C13 0.0313(9) 0.0365(10) 0.0339(9) 0.0006(7) 0.0029(7) -0.0036(7)
    C8 0.0297(8) 0.0420(10) 0.0261(8) 0.0008(7) 0.0019(7) 0.0001(7)
    C16 0.0446(12) 0.0454(13) 0.0821(18) -0.0088(10) 0.0136(11) 0.0029(12)
    C9 0.0565(12) 0.0396(11) 0.0332(10) 0.0059(9) 0.0061(9) 0.0000(8)
    C10 0.0717(16) 0.0452(13) 0.0471(12) 0.0089(11) 0.0072(11) -0.0057(10)
    C12 0.0441(11) 0.0448(12) 0.0488(12) -0.0082(9) 0.0039(9) 0.0100(9)
    C11 0.0565(14) 0.0397(12) 0.0677(16) -0.0052(10) -0.0004(12) 0.0114(11)
    C4 0.0342(15) 0.188(5) 0.102(3) 0.011(2) -0.0034(17) -0.028(3)
    C3 0.050(4) 0.155(9) 0.141(8) 0.040(5) 0.027(4) -0.010(6)
    C5 0.048(3) 0.179(9) 0.082(5) -0.027(4) -0.018(3) -0.008(5)
    C3A 0.072(4) 0.129(7) 0.094(5) 0.047(5) -0.010(4) 0.002(5)
    C5A 0.039(3) 0.176(10) 0.122(7) -0.020(5) 0.000(4) 0.008(7)
_geom_special_details     ?
loop_
    _geom_bond_atom_site_label_1
    _geom_bond_atom_site_label_2
    _geom_bond_site_symmetry_2
    _geom_bond_distance
    _geom_bond_publ_flag
    S1 C16 . 1.697(2) ?
    S1 C13 . 1.7071(19) ?
    N2 C8 . 1.455(2) ?
    N2 C12 . 1.459(2) ?
    N2 C9 . 1.461(2) ?
    O2 C11 . 1.408(3) ?
    O2 C10 . 1.420(3) ?
    O1 C7 . 1.223(3) ?
    N1 C7 . 1.331(3) ?
    N1 C8 . 1.463(2) ?
    N1 H1 . 0.8600 ?
    C14 C13 . 1.413(3) ?
    C14 C15 . 1.438(3) ?
    C14 H14 . 0.9300 ?
    C7 C1 . 1.493(3) ?
    C1 C6 . 1.345(6) ?
    C1 C2 . 1.356(6) ?
    C1 C2A . 1.380(7) ?
    C1 C6A . 1.411(7) ?
    C2 C3 . 1.394(9) ?
    C2 H2 . 0.9300 ?
    C6 C5 . 1.391(7) ?
    C6 H6 . 0.9300 ?
    C2A C3A . 1.400(8) ?
    C2A H2A . 0.9300 ?
    C6A C5A . 1.375(10) ?
    C6A H6A . 0.9300 ?
    C15 C16 . 1.340(3) ?
    C15 H15 . 0.9300 ?
    C13 C8 . 1.502(3) ?
    C8 H8 . 0.9800 ?
    C16 H16 . 0.9300 ?
    C9 C10 . 1.503(3) ?
    C9 H9A . 0.9700 ?
    C9 H9B . 0.9700 ?
    C10 H10A . 0.9700 ?
    C10 H10B . 0.9700 ?
    C12 C11 . 1.516(3) ?
    C12 H12A . 0.9700 ?
    C12 H12B . 0.9700 ?
    C11 H11A . 0.9700 ?
    C11 H11B . 0.9700 ?
    C4 C5A . 1.235(11) ?
    C4 C3 . 1.344(11) ?
    C4 C5 . 1.392(10) ?
    C4 C3A . 1.451(11) ?
    C4 H4 . 0.9300 ?
    C3 H3 . 0.9300 ?
    C5 H5 . 0.9300 ?
    C3A H3A . 0.9300 ?
    C5A H5A . 0.9300 ?
loop_
    _geom_angle_atom_site_label_1
    _geom_angle_atom_site_label_2
    _geom_angle_atom_site_label_3
    _geom_angle_site_symmetry_1
    _geom_angle_site_symmetry_3
    _geom_angle
    _geom_angle_publ_flag
    C16 S1 C13 . . 92.16(11) ?
    C8 N2 C12 . . 112.35(15) ?
    C8 N2 C9 . . 114.73(15) ?
    C12 N2 C9 . . 109.61(16) ?
    C11 O2 C10 . . 110.06(18) ?
    C7 N1 C8 . . 121.48(15) ?
    C7 N1 H1 . . 119.3 ?
    C8 N1 H1 . . 119.3 ?
    C13 C14 C15 . . 109.02(19) ?
    C13 C14 H14 . . 125.5 ?
    C15 C14 H14 . . 125.5 ?
    O1 C7 N1 . . 122.37(19) ?
    O1 C7 C1 . . 120.54(19) ?
    N1 C7 C1 . . 117.06(17) ?
    C6 C1 C2 . . 122.5(4) ?
    C6 C1 C2A . . 78.9(4) ?
    C2 C1 C2A . . 72.9(5) ?
    C6 C1 C6A . . 72.0(4) ?
    C2 C1 C6A . . 77.6(5) ?
    C2A C1 C6A . . 116.5(4) ?
    C6 C1 C7 . . 119.8(3) ?
    C2 C1 C7 . . 117.6(3) ?
    C2A C1 C7 . . 122.2(3) ?
    C6A C1 C7 . . 121.4(4) ?
    C1 C2 C3 . . 117.8(7) ?
    C1 C2 H2 . . 121.1 ?
    C3 C2 H2 . . 121.1 ?
    C1 C6 C5 . . 118.0(6) ?
    C1 C6 H6 . . 121.0 ?
    C5 C6 H6 . . 121.0 ?
    C1 C2A C3A . . 121.3(6) ?
    C1 C2A H2A . . 119.4 ?
    C3A C2A H2A . . 119.4 ?
    C5A C6A C1 . . 122.2(7) ?
    C5A C6A H6A . . 118.9 ?
    C1 C6A H6A . . 118.9 ?
    C16 C15 C14 . . 114.3(2) ?
    C16 C15 H15 . . 122.8 ?
    C14 C15 H15 . . 122.8 ?
    C14 C13 C8 . . 128.68(17) ?
    C14 C13 S1 . . 112.05(15) ?
    C8 C13 S1 . . 119.20(14) ?
    N2 C8 N1 . . 114.37(15) ?
    N2 C8 C13 . . 110.65(14) ?
    N1 C8 C13 . . 110.57(16) ?
    N2 C8 H8 . . 106.9 ?
    N1 C8 H8 . . 106.9 ?
    C13 C8 H8 . . 106.9 ?
    C15 C16 S1 . . 112.44(18) ?
    C15 C16 H16 . . 123.8 ?
    S1 C16 H16 . . 123.8 ?
    N2 C9 C10 . . 109.09(17) ?
    N2 C9 H9A . . 109.9 ?
    C10 C9 H9A . . 109.9 ?
    N2 C9 H9B . . 109.9 ?
    C10 C9 H9B . . 109.9 ?
    H9A C9 H9B . . 108.3 ?
    O2 C10 C9 . . 111.3(2) ?
    O2 C10 H10A . . 109.4 ?
    C9 C10 H10A . . 109.4 ?
    O2 C10 H10B . . 109.4 ?
    C9 C10 H10B . . 109.4 ?
    H10A C10 H10B . . 108.0 ?
    N2 C12 C11 . . 109.75(18) ?
    N2 C12 H12A . . 109.7 ?
    C11 C12 H12A . . 109.7 ?
    N2 C12 H12B . . 109.7 ?
    C11 C12 H12B . . 109.7 ?
    H12A C12 H12B . . 108.2 ?
    O2 C11 C12 . . 111.78(19) ?
    O2 C11 H11A . . 109.3 ?
    C12 C11 H11A . . 109.3 ?
    O2 C11 H11B . . 109.3 ?
    C12 C11 H11B . . 109.3 ?
    H11A C11 H11B . . 107.9 ?
    C5A C4 C3 . . 80.2(7) ?
    C5A C4 C5 . . 70.0(7) ?
    C3 C4 C5 . . 117.0(5) ?
    C5A C4 C3A . . 123.7(5) ?
    C3 C4 C3A . . 72.4(6) ?
    C5 C4 C3A . . 80.2(5) ?
    C5A C4 H4 . . 118.1 ?
    C3 C4 H4 . . 120.1 ?
    C5 C4 H4 . . 123.0 ?
    C3A C4 H4 . . 118.1 ?
    C4 C3 C2 . . 122.8(7) ?
    C4 C3 H3 . . 118.6 ?
    C2 C3 H3 . . 118.6 ?
    C6 C5 C4 . . 121.6(6) ?
    C6 C5 H5 . . 119.2 ?
    C4 C5 H5 . . 119.2 ?
    C2A C3A C4 . . 115.9(7) ?
    C2A C3A H3A . . 122.0 ?
    C4 C3A H3A . . 122.0 ?
    C4 C5A C6A . . 120.4(8) ?
    C4 C5A H5A . . 119.8 ?
    C6A C5A H5A . . 119.8 ?
loop_
    _geom_torsion_atom_site_label_1
    _geom_torsion_atom_site_label_2
    _geom_torsion_atom_site_label_3
    _geom_torsion_atom_site_label_4
    _geom_torsion_site_symmetry_1
    _geom_torsion_site_symmetry_2
    _geom_torsion_site_symmetry_3
    _geom_torsion_site_symmetry_4
    _geom_torsion
    _geom_torsion_publ_flag
    C8 N1 C7 O1 . . . . 2.6(3) ?
    C8 N1 C7 C1 . . . . -175.38(18) ?
    O1 C7 C1 C6 . . . . -130.9(4) ?
    N1 C7 C1 C6 . . . . 47.1(4) ?
    O1 C7 C1 C2 . . . . 47.1(5) ?
    N1 C7 C1 C2 . . . . -134.9(5) ?
    O1 C7 C1 C2A . . . . 133.5(4) ?
    N1 C7 C1 C2A . . . . -48.5(4) ?
    O1 C7 C1 C6A . . . . -44.8(5) ?
    N1 C7 C1 C6A . . . . 133.1(5) ?
    C6 C1 C2 C3 . . . . 2.8(10) ?
    C2A C1 C2 C3 . . . . 67.0(8) ?
    C6A C1 C2 C3 . . . . -56.0(8) ?
    C7 C1 C2 C3 . . . . -175.2(6) ?
    C2 C1 C6 C5 . . . . -5.1(9) ?
    C2A C1 C6 C5 . . . . -66.4(7) ?
    C6A C1 C6 C5 . . . . 56.4(7) ?
    C7 C1 C6 C5 . . . . 172.8(5) ?
    C6 C1 C2A C3A . . . . 64.4(7) ?
    C2 C1 C2A C3A . . . . -65.0(7) ?
    C6A C1 C2A C3A . . . . 1.1(9) ?
    C7 C1 C2A C3A . . . . -177.3(5) ?
    C6 C1 C6A C5A . . . . -66.7(8) ?
    C2 C1 C6A C5A . . . . 63.9(9) ?
    C2A C1 C6A C5A . . . . 0.4(10) ?
    C7 C1 C6A C5A . . . . 178.9(7) ?
    C13 C14 C15 C16 . . . . -1.6(3) ?
    C15 C14 C13 C8 . . . . 178.82(19) ?
    C15 C14 C13 S1 . . . . 1.8(2) ?
    C16 S1 C13 C14 . . . . -1.24(17) ?
    C16 S1 C13 C8 . . . . -178.59(17) ?
    C12 N2 C8 N1 . . . . -60.4(2) ?
    C9 N2 C8 N1 . . . . 65.7(2) ?
    C12 N2 C8 C13 . . . . 173.99(15) ?
    C9 N2 C8 C13 . . . . -59.9(2) ?
    C7 N1 C8 N2 . . . . 111.0(2) ?
    C7 N1 C8 C13 . . . . -123.3(2) ?
    C14 C13 C8 N2 . . . . 130.5(2) ?
    S1 C13 C8 N2 . . . . -52.7(2) ?
    C14 C13 C8 N1 . . . . 2.7(3) ?
    S1 C13 C8 N1 . . . . 179.57(13) ?
    C14 C15 C16 S1 . . . . 0.7(3) ?
    C13 S1 C16 C15 . . . . 0.3(2) ?
    C8 N2 C9 C10 . . . . 174.63(17) ?
    C12 N2 C9 C10 . . . . -57.9(2) ?
    C11 O2 C10 C9 . . . . -59.3(3) ?
    N2 C9 C10 O2 . . . . 59.6(3) ?
    C8 N2 C12 C11 . . . . -174.71(17) ?
    C9 N2 C12 C11 . . . . 56.5(2) ?
    C10 O2 C11 C12 . . . . 57.7(3) ?
    N2 C12 C11 O2 . . . . -56.9(2) ?
    C5A C4 C3 C2 . . . . 64.2(10) ?
    C5 C4 C3 C2 . . . . 2.7(14) ?
    C3A C4 C3 C2 . . . . -66.0(10) ?
    C1 C2 C3 C4 . . . . -1.6(14) ?
    C1 C6 C5 C4 . . . . 6.3(11) ?
    C5A C4 C5 C6 . . . . -72.3(9) ?
    C3 C4 C5 C6 . . . . -5.1(12) ?
    C3A C4 C5 C6 . . . . 59.2(8) ?
    C1 C2A C3A C4 . . . . -1.0(10) ?
    C5A C4 C3A C2A . . . . -1.0(11) ?
    C3 C4 C3A C2A . . . . 63.8(7) ?
    C5 C4 C3A C2A . . . . -58.7(7) ?
    C3 C4 C5A C6A . . . . -58.5(9) ?
    C5 C4 C5A C6A . . . . 65.1(9) ?
    C3A C4 C5A C6A . . . . 2.6(14) ?
    C1 C6A C5A C4 . . . . -2.3(14) ?
loop_
    _geom_hbond_atom_site_label_D
    _geom_hbond_atom_site_label_H
    _geom_hbond_atom_site_label_A
    _geom_hbond_site_symmetry_A
    _geom_hbond_distance_DH
    _geom_hbond_distance_HA
    _geom_hbond_distance_DA
    _geom_hbond_angle_DHA
    N1 H1 O1 4_565 0.86 2.02 2.878(2) 173
_iucr_refine_instructions_details
;
TITL T2 in P2(1)/c
CELL  0.71073  16.5283   9.9049   9.6831   90.000   99.056   90.000
ZERR     4.00   0.0011   0.0007   0.0005    0.000    0.002    0.000
LATT   1
SYMM  - X, 1/2 + Y, 1/2 - Z
SFAC  C    H    N    O    S
UNIT  64   72   8    8    4
MERG   2
FMAP   2
OMIT 1 0 0
SIZE 0.40 0.30 0.20
DELU 0.001 C14 C15
ACTA
BOND $H
CONF
EQIV $1 X, 3/2-Y, 1/2+Z
HTAB N1 O1_$1
HTAB C8 O1
PLAN   25
L.S.   4
WGHT    0.097000    0.550400
FVAR       0.24048   0.50196
S1    5    0.948184    0.286311    0.230657    11.00000    0.03638    0.05077 =
         0.09692    0.01507    0.00250   -0.00107
N2    3    0.817479    0.058485    0.165518    11.00000    0.03591    0.03486 =
         0.03192    0.00221    0.00327   -0.00248
O2    4    0.810015   -0.193183    0.024457    11.00000    0.07493    0.03803 =
         0.06518   -0.00672   -0.00423    0.00117
O1    4    0.665364    0.203237    0.370897    11.00000    0.05020    0.14183 =
         0.02840   -0.00400    0.00700    0.01350
N1    3    0.704243    0.219347    0.160231    11.00000    0.03056    0.05204 =
         0.02582    0.00141    0.00144    0.00219
AFIX  43
H1    2    0.689744    0.236512    0.072775    11.00000   -1.20000
AFIX   0
C14   1    0.823002    0.424320    0.112067    11.00000    0.04781    0.04257 =
         0.03067   -0.00236    0.00414   -0.00707
AFIX  43
H14   2    0.769847    0.452312    0.078388    11.00000   -1.20000
AFIX   0
C7    1    0.648120    0.222163    0.244840    11.00000    0.03522    0.05489 =
         0.03000   -0.00808    0.00393   -0.00018
C1    1    0.561360    0.244994    0.178763    11.00000    0.03269    0.06415 =
         0.03849   -0.00694    0.00692    0.00042
PART    2
C2    1    0.516625    0.334820    0.240751    21.00000    0.04634    0.11993 =
         0.09600   -0.03456    0.01260    0.02134
AFIX  43
H2    2    0.540352    0.385447    0.317431    21.00000   -1.20000
AFIX   0
C6    1    0.529735    0.174385    0.064228    21.00000    0.03766    0.09675 =
         0.06156   -0.01974   -0.00029   -0.00567
AFIX  43
H6    2    0.562630    0.118692    0.019174    21.00000   -1.20000
AFIX   0
PART    1
C2A   1    0.539306    0.347657    0.083942   -21.00000    0.05043    0.08456 =
         0.08635    0.00313    0.00392    0.01556
AFIX  43
H2A   2    0.579782    0.402428    0.056996   -21.00000   -1.20000
AFIX   0
C6A   1    0.497115    0.164166    0.213186   -21.00000    0.04570    0.14107 =
         0.09052    0.01944    0.00562   -0.02041
AFIX  43
H6A   2    0.509570    0.094360    0.277237   -21.00000   -1.20000
AFIX   0
PART    0
C15   1    0.896120    0.500789    0.104643    11.00000    0.05632    0.03576 =
         0.05916    0.00411    0.01150   -0.00363
AFIX  43
H15   2    0.895359    0.585205    0.062411    11.00000   -1.20000
AFIX   0
C13   1    0.844905    0.299815    0.178762    11.00000    0.03131    0.03652 =
         0.03392   -0.00358    0.00294    0.00056
C8    1    0.790023    0.187714    0.212665    11.00000    0.02974    0.04202 =
         0.02615    0.00012    0.00186    0.00075
AFIX  13
H8    2    0.795543    0.183100    0.314816    11.00000   -1.20000
AFIX   0
C16   1    0.965449    0.440136    0.163718    11.00000    0.04461    0.04541 =
         0.08214    0.00290    0.01362   -0.00883
AFIX  43
H16   2    1.017231    0.478061    0.167615    11.00000   -1.20000
AFIX   0
C9    1    0.818796    0.049815    0.015268    11.00000    0.05650    0.03962 =
         0.03316   -0.00002    0.00613    0.00587
AFIX  23
H9A   2    0.850937    0.123464   -0.013835    11.00000   -1.20000
H9B   2    0.763484    0.056925   -0.035495    11.00000   -1.20000
AFIX   0
C10   1    0.855695   -0.082989   -0.016747    11.00000    0.07171    0.04515 =
         0.04712   -0.00572    0.00715    0.00891
AFIX  23
H10A  2    0.857175   -0.088793   -0.116316    11.00000   -1.20000
H10B  2    0.911582   -0.088063    0.031931    11.00000   -1.20000
AFIX   0
C12   1    0.771056   -0.054680    0.209367    11.00000    0.04407    0.04482 =
         0.04878    0.00998    0.00388   -0.00822
AFIX  23
H12A  2    0.714342   -0.048404    0.164898    11.00000   -1.20000
H12B  2    0.772471   -0.051645    0.309845    11.00000   -1.20000
AFIX   0
C11   1    0.807606   -0.186539    0.169050    11.00000    0.05646    0.03973 =
         0.06767    0.01142   -0.00038   -0.00522
AFIX  23
H11A  2    0.862758   -0.195644    0.219997    11.00000   -1.20000
H11B  2    0.775251   -0.261155    0.195498    11.00000   -1.20000
AFIX   0
C4    1    0.397965    0.279786    0.073181    11.00000    0.03418    0.18786 =
         0.10222   -0.02770   -0.00341    0.01128
AFIX  43
H4    2    0.342790    0.293314    0.038796    11.00000   -1.20000
AFIX   0
PART    2
C3    1    0.433922    0.348784    0.185779    21.00000    0.05037    0.15520 =
         0.14107   -0.01010    0.02684    0.04032
AFIX  43
H3    2    0.402277    0.408393    0.228862    21.00000   -1.20000
AFIX   0
C5    1    0.446355    0.187193    0.015226    21.00000    0.04805    0.17859 =
         0.08155   -0.00783   -0.01752   -0.02742
AFIX  43
H5    2    0.422358    0.132559   -0.058041    21.00000   -1.20000
AFIX   0
PART    1
C3A   1    0.457193    0.370980    0.027509   -21.00000    0.07154    0.12945 =
         0.09352    0.00188   -0.00956    0.04679
AFIX  43
H3A   2    0.441560    0.440671   -0.035412   -21.00000   -1.20000
AFIX   0
C5A   1    0.416693    0.185214    0.155143   -21.00000    0.03893    0.17606 =
         0.12209    0.00795    0.00020   -0.01994
AFIX  43
H5A   2    0.376164    0.127906    0.177731   -21.00000   -1.20000
HKLF 4
REM  T2 in P2(1)/c
REM R1 =  0.0542 for   2744 Fo > 4sig(Fo)  and  0.0783 for all   3836 data
REM    227 parameters refined using      1 restraints
END
WGHT      0.0912      0.6070
REM Highest difference peak  0.624,  deepest hole -0.407,  1-sigma level  0.061
Q1    1   0.7988  0.4588  0.1087  11.00000  0.05    0.62
Q2    1   0.8312  0.4115  0.1508  11.00000  0.05    0.46
Q3    1   0.8539  0.4572  0.1127  11.00000  0.05    0.38
Q4    1   0.6693  0.2829  0.3536  11.00000  0.05    0.31
Q5    1   0.9299  0.4626  0.1364  11.00000  0.05    0.24
Q6    1   0.6013  0.2355  0.2054  11.00000  0.05    0.22
Q7    1   0.8927  0.2963  0.1851  11.00000  0.05    0.20
Q8    1   0.7836 -0.1762  0.2029  11.00000  0.05    0.20
Q9    1   0.4255  0.2701  0.2010  11.00000  0.05    0.19
Q10   1   0.7407 -0.2582  0.1311  11.00000  0.05    0.17
Q11   1   0.8397 -0.1625  0.0224  11.00000  0.05    0.17
Q12   1   0.7778 -0.2058  0.0688  11.00000  0.05    0.16
Q13   1   0.8197 -0.2284  0.0044  11.00000  0.05    0.16
Q14   1   0.8345 -0.0158 -0.0191  11.00000  0.05    0.16
Q15   1   0.5031  0.2586  0.2525  11.00000  0.05    0.16
Q16   1   0.3539  0.1683  0.2766  11.00000  0.05    0.15
Q17   1   0.9602  0.3691  0.1524  11.00000  0.05    0.15
Q18   1   0.8046  0.1203  0.1813  11.00000  0.05    0.15
Q19   1   0.3794  0.2921  0.0733  11.00000  0.05    0.15
Q20   1   0.8489 -0.2101  0.2686  11.00000  0.05    0.15
Q21   1   0.5279  0.2707  0.0607  11.00000  0.05    0.15
Q22   1   0.4054  0.2112  0.0615  11.00000  0.05    0.14
Q23   1   0.4022  0.1922 -0.1012  11.00000  0.05    0.14
Q24   1   0.7956 -0.1232 -0.1659  11.00000  0.05    0.14
Q25   1   0.7910  0.0048  0.1796  11.00000  0.05    0.14
;
