# Supplementary material for: Crystal structure of N-[(morpholin-4-yl)(thio­phen-2-yl)meth­yl]benzamide
Source: Acta Crystallogr E Crystallogr Commun. 2015 Jun 20;71(Pt 7):o498–9. doi: 10.1107/S2056989015011639 (PMC4518906; doi:10.1107/S2056989015011639)
Supplement: Supplementary file 2 [file e-71-0o498-Isup2.hkl]

#
# h,k,l, Fc-squared, Fo-squared, sigma(Fo-squared) and status flag
#
data_I
_shelx_title ' T2 in P2(1)/c'
_shelx_refln_list_code          4
_shelx_F_calc_maximum      137.87
_exptl_crystal_F_000       640.00
_reflns_d_resolution_high  0.7493
 
loop_
 _symmetry_equiv_pos_as_xyz
 'x, y, z'
 '-x, y+1/2, -z+1/2'
 '-x, -y, -z'
 'x, -y-1/2, z-1/2'
 
_cell_length_a    16.5283
_cell_length_b     9.9049
_cell_length_c     9.6831
_cell_angle_alpha  90.000
_cell_angle_beta   99.056
_cell_angle_gamma  90.000
 
_shelx_F_squared_multiplier     1.000
 
loop_
 _refln_index_h
 _refln_index_k
 _refln_index_l
 _refln_F_squared_calc
 _refln_F_squared_meas
 _refln_F_squared_sigma
 _refln_observed_status
   3   0   0    14789.86    14624.70    279.75 o
   4   0   0       15.30       15.86      1.59 o
   5   0   0     5429.35     5702.21    108.94 o
   6   0   0     3263.61     3764.23     59.33 o
   7   0   0      921.97      949.05     19.86 o
   8   0   0     9146.81     9821.50    187.80 o
   9   0   0      359.96      327.94      8.66 o
  10   0   0      361.41      311.43     12.02 o
  11   0   0      107.62       83.68      4.36 o
  12   0   0      297.26      272.69      8.39 o
  13   0   0      528.17      533.05     16.08 o
  14   0   0       77.65       72.80      5.02 o
  15   0   0       21.86       23.32      4.50 o
  16   0   0        0.66       -1.12      2.68 o
  17   0   0      168.48      145.39      7.38 o
  18   0   0      136.07      143.56      7.66 o
  19   0   0        0.03        0.97      3.12 o
  20   0   0      195.40      208.04      9.60 o
  21   0   0       63.27       68.18      6.61 o
   1   1   0     4715.33     1516.21    835.34 o
   2   1   0        1.63        1.34      0.23 o
   3   1   0      558.55      504.95      5.56 o
   4   1   0    10570.49    10071.82    110.64 o
   5   1   0      458.79      342.13      4.54 o
   6   1   0       67.26       36.72      2.51 o
   7   1   0     6932.96     7351.09    114.97 o
   8   1   0        6.87       10.87      1.92 o
   9   1   0      619.98      603.91     11.33 o
  10   1   0       13.55       27.71      3.72 o
  11   1   0      364.07      307.68      7.12 o
  12   1   0      156.88      143.37      4.15 o
  13   1   0      513.86      447.33      8.65 o
  14   1   0      114.37      102.20      3.99 o
  15   1   0       17.55       23.07      2.45 o
  16   1   0      370.59      375.74      8.24 o
  17   1   0      173.30      172.00      5.47 o
  18   1   0       52.77       49.66      4.04 o
  19   1   0        0.06        0.27      2.13 o
  20   1   0        6.12        7.73      2.82 o
  21   1   0       77.18       82.63      4.98 o
   0   2   0    17695.14    16007.58    194.46 o
   1   2   0     6050.58     6827.54     58.49 o
   2   2   0      757.08      799.70      8.08 o
   3   2   0     2981.19     3015.99     29.25 o
   4   2   0       14.20       13.84      0.63 o
   5   2   0        0.18        4.52      0.67 o
   6   2   0       64.77       65.55      1.94 o
   7   2   0      264.37      241.95      4.55 o
   8   2   0     2641.25     2591.51     36.37 o
   9   2   0      222.36      167.57      3.89 o
  10   2   0      478.65      473.82      8.12 o
  11   2   0      552.70      549.87      9.31 o
  12   2   0      305.35      279.33      5.77 o
  13   2   0       67.70       90.45     10.74 o
  14   2   0      295.94      277.78      6.15 o
  15   2   0      136.28      135.14      4.39 o
  16   2   0        2.47        2.29      1.60 o
  17   2   0        5.22        3.92      1.78 o
  18   2   0       86.72       96.31      3.87 o
  19   2   0       78.65       71.72      4.32 o
  20   2   0      305.41      320.46      8.47 o
  21   2   0        8.76       15.15      3.11 o
   1   3   0      772.08      641.07      6.01 o
   2   3   0      855.28     1118.27     10.66 o
   3   3   0      965.95      995.27     11.75 o
   4   3   0     6159.43     6548.98     80.16 o
   5   3   0      780.83      814.09     10.84 o
   6   3   0      856.30     1060.14     15.58 o
   7   3   0        0.12        2.55      1.01 o
   8   3   0      159.04      222.05      7.19 o
   9   3   0      618.36      636.72     10.27 o
  10   3   0      573.20      580.95      9.69 o
  11   3   0      434.15      414.23      7.56 o
  12   3   0      671.32      681.02     11.38 o
  13   3   0     1389.74     1361.70     20.79 o
  14   3   0        0.05       -1.52      1.52 o
  15   3   0       52.69       41.92      2.89 o
  16   3   0       53.73       53.54      3.43 o
  17   3   0      111.59      114.97      4.35 o
  18   3   0       79.79       76.79      4.30 o
  19   3   0        0.81       -2.25      2.25 o
  20   3   0       11.63        6.04      2.84 o
  21   3   0      122.12      124.99      5.93 o
   0   4   0     3940.14     4167.71     66.34 o
   1   4   0      713.93      609.37      7.68 o
   2   4   0      108.93      110.72      2.41 o
   3   4   0     1833.76     1899.74     24.05 o
   4   4   0       95.44      126.68      2.63 o
   5   4   0        5.50        9.26      1.00 o
   6   4   0      147.27      171.02      3.78 o
   7   4   0      131.34      108.95      3.00 o
   8   4   0      406.99      378.28      6.83 o
   9   4   0       45.35       43.98      2.25 o
  10   4   0       20.88       16.21      1.68 o
  11   4   0       89.99       92.24      5.09 o
  12   4   0       51.83       48.16      4.94 o
  13   4   0      100.43       90.40      4.99 o
  14   4   0        0.38        1.94      1.58 o
  15   4   0       34.37       27.22      2.38 o
  16   4   0        8.42        9.81      2.00 o
  17   4   0       45.85       43.01      2.97 o
  18   4   0       56.66       49.74      4.16 o
  19   4   0        3.75        3.88      2.86 o
  20   4   0       72.09       65.80      4.46 o
   1   5   0     1139.61     1291.00     18.84 o
   2   5   0      134.56      165.65      4.39 o
   3   5   0      237.00      254.35      4.98 o
   4   5   0        2.38       18.80      1.50 o
   5   5   0        3.87        0.86      1.07 o
   6   5   0      387.50      394.95      7.10 o
   7   5   0     1935.81     2037.87     29.37 o
   8   5   0      466.88      446.10      7.96 o
   9   5   0      314.90      350.22      6.79 o
  10   5   0       94.69      105.06      3.46 o
  11   5   0       77.19       75.92      3.59 o
  12   5   0      522.49      515.93      9.45 o
  13   5   0       11.41       16.43      2.58 o
  14   5   0       25.57       28.67      2.40 o
  15   5   0      246.52      249.21      6.06 o
  16   5   0      106.13      103.53      4.21 o
  17   5   0        7.27        2.12      2.49 o
  18   5   0        3.06        4.90      2.78 o
  19   5   0        1.03       -2.61      2.61 o
  20   5   0       31.95       24.50      3.93 o
   0   6   0      179.42      201.23      6.48 o
   1   6   0      105.19      137.61      3.74 o
   2   6   0       18.13       28.71      2.69 o
   3   6   0      162.09      158.27      6.94 o
   4   6   0       21.98       27.64      2.93 o
   5   6   0       40.87       53.33      2.49 o
   6   6   0       18.95       14.90      1.64 o
   7   6   0      148.38      152.99      4.07 o
   8   6   0       44.35       51.26      2.60 o
   9   6   0      147.26      167.88      4.47 o
  10   6   0      231.37      209.27      5.21 o
  11   6   0       16.81       21.71      2.45 o
  12   6   0        0.31       -1.47      1.47 o
  13   6   0        1.60        0.20      1.65 o
  14   6   0        1.50        0.21      1.64 o
  15   6   0       50.68       56.41      3.58 o
  16   6   0       10.71       13.31      2.23 o
  17   6   0       17.65       21.25      3.37 o
  18   6   0        3.82        7.45      2.89 o
  19   6   0       37.44       41.41      4.44 o
   1   7   0        0.30        0.08      1.34 o
   2   7   0      121.47      125.61      4.51 o
   3   7   0        7.43        9.72      1.96 o
   4   7   0        5.81        3.57      1.79 o
   5   7   0       37.17       36.58      2.81 o
   6   7   0        3.53       -1.66      1.66 o
   7   7   0       26.73       25.50      2.20 o
   8   7   0        3.94       -1.50      1.50 o
   9   7   0       55.34       56.91      3.05 o
  10   7   0       23.72       16.91      2.13 o
  11   7   0        6.32        7.47      1.93 o
  12   7   0       50.81       43.77      2.94 o
  13   7   0       11.47        4.54      1.88 o
  14   7   0        4.99        6.52      2.35 o
  15   7   0        6.76        8.75      2.25 o
  16   7   0        5.02        7.86      2.84 o
  17   7   0       14.22        8.00      3.82 o
  18   7   0        6.92        8.76      3.10 o
   0   8   0     1798.91     1809.00     38.09 o
   1   8   0      456.40      470.66      9.10 o
   2   8   0      535.17      580.27     12.21 o
   3   8   0      588.20      556.15     11.81 o
   4   8   0       60.47       49.86      3.54 o
   5   8   0      826.73      813.30     15.83 o
   6   8   0      439.94      412.41      9.64 o
   7   8   0      162.02      157.11      6.63 o
   8   8   0      284.31      267.07      7.54 o
   9   8   0      182.15      171.93      4.98 o
  10   8   0        4.16        7.94      2.02 o
  11   8   0        4.93        7.60      1.97 o
  12   8   0        2.51        4.80      1.96 o
  13   8   0       28.34       24.81      2.67 o
  14   8   0       10.92        9.44      2.29 o
  15   8   0        5.02        5.24      2.27 o
  16   8   0        0.07        0.42      2.83 o
  17   8   0        6.36        2.41      3.04 o
   1   9   0        0.02       -0.65      2.03 o
   2   9   0        5.74        3.69      2.92 o
   3   9   0        4.67        2.15      2.13 o
   4   9   0      129.27      117.41      5.42 o
   5   9   0       20.60       20.79      2.96 o
   6   9   0       35.66       34.63      3.94 o
   7   9   0        7.42        7.77      2.29 o
   8   9   0       12.92       11.68      2.99 o
   9   9   0       20.82       24.77      3.17 o
  10   9   0        0.02        0.16      2.36 o
  11   9   0        7.05       19.00      3.08 o
  12   9   0       40.46       31.08      3.57 o
  13   9   0        0.81       -1.31      2.47 o
  14   9   0        0.11        4.18      3.68 o
  15   9   0        0.66       -0.05      2.90 o
   0  10   0      108.81       86.81      5.92 o
   1  10   0      124.20      119.60      5.32 o
   2  10   0        0.26        0.61      2.26 o
   3  10   0        0.30       -1.91      2.19 o
   4  10   0       49.06       56.16      4.06 o
   5  10   0       20.76       21.64      3.01 o
   6  10   0        1.38        1.62      2.50 o
   7  10   0        9.80        6.62      2.47 o
   8  10   0        6.18        2.00      2.46 o
   9  10   0       23.70       37.27      3.71 o
  10  10   0        0.25       -2.28      2.28 o
  11  10   0       14.84       14.36      3.11 o
  12  10   0        7.69       11.50      3.07 o
  13  10   0        0.06        1.79      3.85 o
  14  10   0       10.24        5.20      3.14 o
   1  11   0        0.04        1.51      2.39 o
   2  11   0        1.11        3.31      2.62 o
   3  11   0       15.20       14.49      3.03 o
   4  11   0      134.67      139.10      6.02 o
   5  11   0       13.23       15.35      3.12 o
   6  11   0        0.35        1.58      2.63 o
   7  11   0       11.24       16.86      3.26 o
   8  11   0        1.92        0.92      2.72 o
   9  11   0       23.24       22.94      3.50 o
  10  11   0       12.25       12.44      3.18 o
  11  11   0       14.21       17.56      3.54 o
  12  11   0      101.31       88.53      9.51 o
   0  12   0       47.12       67.95      8.82 o
   1  12   0       22.59       30.82      4.71 o
   2  12   0        0.48        0.24      2.79 o
   3  12   0       15.12       10.31      3.29 o
   4  12   0       14.24       20.43      3.62 o
   5  12   0        9.83       13.59      3.33 o
   6  12   0        1.60       -0.05      2.88 o
   7  12   0       19.12       26.61      3.94 o
   8  12   0       36.05       43.00      4.52 o
   9  12   0       47.13       49.80      8.30 o
   1  13   0       35.48       41.58      5.56 o
   2  13   0       39.93       43.45      5.71 o
   3  13   0       14.84       16.73      3.79 o
 -21   1   1        8.87       12.80      3.02 o
 -20   1   1        0.93        4.53      2.56 o
 -19   1   1       25.46       22.78      3.28 o
 -18   1   1      120.86      113.04      4.75 o
 -17   1   1        5.78        6.19      2.03 o
 -16   1   1        5.01        5.87      1.94 o
 -15   1   1        0.51        3.42      1.70 o
 -14   1   1        9.25       11.86      2.23 o
 -13   1   1       12.48       11.30      2.99 o
 -12   1   1       10.99        9.92      1.80 o
 -11   1   1        2.19       -0.29      1.52 o
 -10   1   1        1.03       -1.19      1.19 o
  -9   1   1       17.26       20.96      1.88 o
  -8   1   1      118.54      145.12      3.79 o
  -7   1   1       26.47       29.94      2.08 o
  -6   1   1       63.07       54.00      1.71 o
  -5   1   1     1192.69     1087.36     12.59 o
  -4   1   1     1702.21     1777.15     19.97 o
  -3   1   1      205.85      273.60      3.45 o
  -2   1   1      626.52      528.51      6.71 o
  -1   1   1     1000.12      703.92     29.15 o
   0   1   1      391.50      196.67      8.48 o
   1   1   1     2137.33     1590.40     48.70 o
   2   1   1     5454.79     5445.57     52.20 o
   3   1   1    11409.81    10571.83    116.04 o
   4   1   1     1483.83     1365.05     25.15 o
   5   1   1      204.32      248.08      3.80 o
   6   1   1     1105.25     1064.65     17.86 o
   7   1   1        5.06        5.84      1.23 o
   8   1   1      936.02      965.70     16.80 o
   9   1   1      786.32      733.99     13.43 o
  10   1   1       28.74       45.03      2.68 o
  11   1   1       15.55       25.84      2.07 o
  12   1   1       17.21       15.19      1.86 o
  13   1   1        1.69        0.54      1.50 o
  14   1   1       63.36       51.62      3.09 o
  15   1   1       35.46       34.58      2.80 o
  16   1   1       93.68       89.00      4.16 o
  17   1   1       28.84       28.76      2.93 o
  18   1   1        9.48       11.35      2.50 o
  19   1   1        0.24        3.44      2.33 o
  20   1   1       11.36       12.97      2.99 o
  21   1   1        0.13       -2.20      2.67 o
 -21   2   1       13.86       21.04      3.23 o
 -20   2   1        0.07        2.96      2.51 o
 -19   2   1       11.37       12.36      2.13 o
 -18   2   1        4.50        5.09      1.84 o
 -17   2   1        1.74        0.20      1.66 o
 -16   2   1       12.23        4.41      1.95 o
 -15   2   1        6.48        8.72      2.21 o
 -14   2   1       85.45       88.20      6.52 o
 -13   2   1        6.04        2.91      2.01 o
 -12   2   1       40.29       43.16      3.24 o
 -11   2   1      345.31      351.80      7.84 o
 -10   2   1      265.23      301.48     10.29 o
  -9   2   1      155.58      172.08      4.57 o
  -8   2   1       30.07       27.30      3.21 o
  -7   2   1      333.91      401.15     10.60 o
  -6   2   1       42.63       32.03      1.31 o
  -5   2   1        2.19        1.25      0.62 o
  -4   2   1       89.85       48.72      1.39 o
  -3   2   1       47.85       86.78      1.38 o
  -2   2   1     4168.27     4155.33     37.70 o
  -1   2   1     5875.46     6245.37     53.48 o
   0   2   1     1298.42     1364.89     12.01 o
   1   2   1       84.19       62.65      1.07 o
   2   2   1        1.65        5.02      0.43 o
   3   2   1      191.77      231.28      2.90 o
   4   2   1      633.10      684.93      8.24 o
   5   2   1     1033.78     1128.47     16.21 o
   6   2   1      621.96      668.82     10.12 o
   7   2   1      153.21      149.93      3.20 o
   8   2   1      188.40      248.05      4.68 o
   9   2   1      431.91      427.66      7.31 o
  10   2   1      651.27      635.17     10.30 o
  11   2   1        5.21        2.46      1.20 o
  12   2   1       79.59       67.41      2.92 o
  13   2   1       18.51       19.61      1.85 o
  14   2   1       35.96       39.11      2.48 o
  15   2   1       14.25       14.20      1.71 o
  16   2   1        0.65       -1.45      1.45 o
  17   2   1       12.70       12.89      2.44 o
  18   2   1       41.70       43.51      3.51 o
  19   2   1       20.42       22.62      3.07 o
  20   2   1        6.43        9.34      2.84 o
  21   2   1       16.83       17.21      3.64 o
 -21   3   1        0.19        3.85      2.71 o
 -20   3   1        5.03        5.39      2.72 o
 -19   3   1       23.91       22.64      2.50 o
 -18   3   1       36.03       41.87      4.41 o
 -17   3   1       13.19       17.80      2.32 o
 -16   3   1       82.87       97.68      4.03 o
 -15   3   1      139.79      142.57      4.40 o
 -14   3   1        6.44        6.04      2.09 o
 -13   3   1       49.45       38.42      5.63 o
 -12   3   1      993.96      987.86     15.57 o
 -11   3   1      104.30      117.70      3.53 o
 -10   3   1       29.39       27.28      1.92 o
  -9   3   1      514.09      573.94      9.43 o
  -8   3   1      500.10      529.13      8.68 o
  -7   3   1       12.44        6.62      1.08 o
  -6   3   1        0.19        5.52      1.02 o
  -5   3   1      822.59      738.41     11.13 o
  -4   3   1      312.52      307.36      3.92 o
  -3   3   1        1.80        5.32      0.61 o
  -2   3   1      493.09      513.08      5.22 o
  -1   3   1       92.28       98.37      1.45 o
   0   3   1      422.83      443.90      4.36 o
   1   3   1     2143.03     2267.45     20.95 o
   2   3   1      803.72      850.01      9.41 o
   3   3   1     1828.18     1838.81     23.08 o
   4   3   1        2.85        6.61      0.73 o
   5   3   1      688.61      647.22      8.79 o
   6   3   1      113.02       81.93      2.32 o
   7   3   1       87.90       96.46      2.61 o
   8   3   1      882.40      909.37     13.80 o
   9   3   1      212.71      201.67      4.30 o
  10   3   1      774.76      825.52     13.00 o
  11   3   1      515.91      521.76      9.02 o
  12   3   1      176.46      158.21      4.10 o
  13   3   1       13.91       19.66      1.90 o
  14   3   1       16.80       19.00      1.92 o
  15   3   1       23.59       29.94      2.33 o
  16   3   1      139.78      157.07      4.62 o
  17   3   1        5.51        4.06      2.18 o
  18   3   1        2.76        2.52      2.23 o
  19   3   1        1.85        3.13      2.45 o
  20   3   1        0.68        1.23      2.63 o
 -20   4   1       25.39       28.39      3.38 o
 -19   4   1       76.94       83.22      5.34 o
 -18   4   1       34.65       38.60      3.42 o
 -17   4   1       49.14       45.05      3.06 o
 -16   4   1      195.66      193.89      5.62 o
 -15   4   1        0.28        0.51      1.74 o
 -14   4   1      264.83      271.43      8.91 o
 -13   4   1        0.19       -1.30      1.54 o
 -12   4   1      151.72      157.35      4.39 o
 -11   4   1       33.11       27.46      2.43 o
 -10   4   1      644.36      628.92     10.47 o
  -9   4   1     2906.09     2740.15     38.81 o
  -8   4   1     1082.10     1060.08     16.05 o
  -7   4   1      825.18      900.59     13.74 o
  -6   4   1      415.34      420.07      7.16 o
  -5   4   1       91.57      112.15      2.90 o
  -4   4   1     2175.33     2459.83     34.47 o
  -3   4   1     1677.68     1930.19     27.27 o
  -2   4   1     2303.66     2222.99     27.83 o
  -1   4   1     3849.07     3752.76     46.19 o
   0   4   1        3.20       13.20      1.08 o
   1   4   1      292.08      270.35      4.86 o
   2   4   1      309.55      326.41      5.61 o
   3   4   1      363.79      442.51      9.13 o
   4   4   1       79.45       47.38      2.22 o
   5   4   1      285.34      243.42      4.10 o
   6   4   1      238.84      227.50      3.95 o
   7   4   1      393.07      340.79      5.42 o
   8   4   1      109.91       89.22      2.77 o
   9   4   1      504.13      491.85      8.47 o
  10   4   1       23.81       19.17      1.72 o
  11   4   1       28.00       32.54      2.08 o
  12   4   1      218.76      209.09      4.99 o
  13   4   1       88.16       83.70      3.32 o
  14   4   1        1.89        4.88      1.63 o
  15   4   1      217.45      199.28      5.22 o
  16   4   1      131.70      133.04      5.57 o
  17   4   1        5.46       11.62      2.90 o
  18   4   1       12.17       18.10      3.41 o
  19   4   1       39.33       39.00      3.68 o
  20   4   1       41.23       38.80      4.27 o
 -20   5   1        0.32        0.60      2.86 o
 -19   5   1        1.54        1.47      2.85 o
 -18   5   1      136.01      129.87      4.85 o
 -17   5   1       22.45       20.29      3.44 o
 -16   5   1       23.92       26.08      2.51 o
 -15   5   1      145.99      160.99      4.86 o
 -14   5   1       57.70       65.66      3.30 o
 -13   5   1       80.08       75.09      3.42 o
 -12   5   1      604.88      556.05     10.00 o
 -11   5   1        1.67        3.86      1.57 o
 -10   5   1       38.59       34.64      2.25 o
  -9   5   1       87.24       79.50      3.05 o
  -8   5   1        1.21        7.04      1.43 o
  -7   5   1       31.19       33.59      2.02 o
  -6   5   1      128.86      105.88      3.22 o
  -5   5   1     2153.26     2121.60     30.29 o
  -4   5   1     2156.93     2213.98     31.44 o
  -3   5   1      508.05      502.82      8.34 o
  -2   5   1      382.81      364.47      5.76 o
  -1   5   1      922.01     1037.74     13.87 o
   0   5   1        9.31       15.25      1.50 o
   1   5   1      116.46      145.26      5.13 o
   2   5   1     1792.07     1888.76     31.11 o
   3   5   1     2456.58     2497.61     40.55 o
   4   5   1       10.45       14.80      1.76 o
   5   5   1       94.71       66.12      2.97 o
   6   5   1        0.61       10.39      1.38 o
   7   5   1       20.44       12.87      1.47 o
   8   5   1     1183.09     1115.25     17.01 o
   9   5   1      207.46      212.26      4.89 o
  10   5   1      268.16      270.95      5.75 o
  11   5   1      636.99      576.91     10.09 o
  12   5   1       91.67      112.34      3.84 o
  13   5   1        1.35        0.57      1.59 o
  14   5   1       21.58       26.14      2.33 o
  15   5   1      107.94      104.78      3.95 o
  16   5   1      200.48      193.27      6.80 o
  17   5   1       90.04       94.46      6.49 o
  18   5   1        8.88       12.07      3.14 o
  19   5   1       20.63       14.20      4.68 o
 -19   6   1       49.94       56.49      4.72 o
 -18   6   1       13.43       13.00      4.52 o
 -17   6   1        0.09        0.12      1.95 o
 -16   6   1       18.12       23.63      2.56 o
 -15   6   1        2.68       -0.02      1.77 o
 -14   6   1       60.73       57.78      3.26 o
 -13   6   1        5.50        6.20      1.87 o
 -12   6   1       38.54       43.31      4.07 o
 -11   6   1      707.58      709.02     12.17 o
 -10   6   1      250.24      228.19      5.44 o
  -9   6   1      339.46      313.14      6.46 o
  -8   6   1       76.16       77.05      3.01 o
  -7   6   1       10.43        8.40      1.48 o
  -6   6   1       36.07       46.74      2.34 o
  -5   6   1       75.54       54.96      4.02 o
  -4   6   1      106.90       91.03      3.01 o
  -3   6   1       19.03       16.30      1.73 o
  -2   6   1     1061.22     1054.62     14.37 o
  -1   6   1     2149.25     2193.06     31.25 o
   0   6   1      336.11      339.94      6.53 o
   1   6   1     1181.27     1140.97     19.90 o
   2   6   1      261.02      229.48      5.82 o
   3   6   1        6.84       16.60      1.98 o
   4   6   1      152.72      145.32      4.48 o
   5   6   1       30.80       23.81      2.28 o
   6   6   1      388.50      365.74      8.27 o
   7   6   1      267.73      247.05      6.51 o
   8   6   1       11.31        8.59      1.59 o
   9   6   1      737.85      732.28     12.24 o
  10   6   1      617.67      578.48     10.27 o
  11   6   1      278.24      299.70      6.52 o
  12   6   1       36.65       36.90      2.57 o
  13   6   1        1.37       -1.08      1.61 o
  14   6   1        8.06        4.53      1.78 o
  15   6   1        0.33       -0.62      2.28 o
  16   6   1        0.24        0.23      3.31 o
  17   6   1       13.07        7.98      2.96 o
  18   6   1      105.82       95.41      6.15 o
 -18   7   1       85.32       94.74      6.40 o
 -17   7   1       14.99       11.33      2.49 o
 -16   7   1        0.74       -0.10      1.99 o
 -15   7   1       92.90       97.16      4.87 o
 -14   7   1       37.17       43.14      3.04 o
 -13   7   1       42.22       51.18      3.15 o
 -12   7   1      230.56      215.78      7.29 o
 -11   7   1       15.08       16.86      2.21 o
 -10   7   1       47.08       48.36      3.39 o
  -9   7   1      285.44      266.78      6.09 o
  -8   7   1      387.79      348.13      7.11 o
  -7   7   1      260.37      265.00      6.41 o
  -6   7   1      237.64      218.46      5.19 o
  -5   7   1      343.16      297.26      6.21 o
  -4   7   1      191.54      170.60      8.01 o
  -3   7   1       61.45       62.52      3.39 o
  -2   7   1       69.77       73.51      3.33 o
  -1   7   1      104.87       98.26      3.43 o
   0   7   1      261.70      251.29      5.60 o
   1   7   1      248.80      230.13      6.19 o
   2   7   1      899.84      892.92     16.54 o
   3   7   1     1547.97     1427.64     24.86 o
   4   7   1      354.23      337.64      8.02 o
   5   7   1      421.01      384.23      8.75 o
   6   7   1      186.05      169.14      5.44 o
   7   7   1       97.74       92.95      4.25 o
   8   7   1      652.86      606.52     12.61 o
   9   7   1       44.37       41.87      3.40 o
  10   7   1       73.03       61.59      4.00 o
  11   7   1      321.82      290.32      8.02 o
  12   7   1       65.05       67.94      3.51 o
  13   7   1       33.17       30.70      3.19 o
  14   7   1       57.28       61.18      3.45 o
  15   7   1       57.18       62.85      4.58 o
  16   7   1       32.16       39.00      5.81 o
  17   7   1       39.83       45.10      4.33 o
  18   7   1       28.86       26.45      4.64 o
 -17   8   1        2.54       -0.85      4.00 o
 -16   8   1       13.38       11.01      2.49 o
 -15   8   1        0.49       -0.04      2.05 o
 -14   8   1       40.90       38.92      3.15 o
 -13   8   1        1.87        3.39      1.99 o
 -12   8   1        1.56        0.75      1.93 o
 -11   8   1      167.10      178.55     12.65 o
 -10   8   1      138.96      142.52      6.10 o
  -9   8   1      268.01      273.05      6.43 o
  -8   8   1       42.79       41.81      2.81 o
  -7   8   1        1.01       -1.19      1.59 o
  -6   8   1        3.63        2.82      2.12 o
  -5   8   1        8.08        9.36      2.72 o
  -4   8   1       60.37       57.09      3.69 o
  -3   8   1        0.62       -1.92      1.92 o
  -2   8   1      771.27      770.71     13.03 o
  -1   8   1      907.07      841.77     13.98 o
   0   8   1       61.60       58.43      4.12 o
   1   8   1      175.17      152.84      5.46 o
   2   8   1        3.45        1.36      2.08 o
   3   8   1       32.62       25.05      2.76 o
   4   8   1       79.45       58.42      6.36 o
   5   8   1      142.03      126.99      4.98 o
   6   8   1       42.72       33.45      4.38 o
   7   8   1      162.84      152.10      5.58 o
   8   8   1      191.11      206.74      6.52 o
   9   8   1      289.19      294.70      8.06 o
  10   8   1       54.31       61.57      6.03 o
  11   8   1       10.15       11.15      2.65 o
  12   8   1       12.80       14.31      2.75 o
  13   8   1       19.78       22.34      4.23 o
  14   8   1        8.24        8.64      2.85 o
  15   8   1       17.10       10.21      3.05 o
  16   8   1       10.22        9.25      3.13 o
 -16   9   1       18.19       31.92      4.09 o
 -15   9   1       62.13       71.72      4.25 o
 -14   9   1        2.31        4.96      2.33 o
 -13   9   1        1.36        0.69      2.03 o
 -12   9   1       51.04       47.08      3.34 o
 -11   9   1       35.45       45.59      3.22 o
 -10   9   1        8.18        8.54      2.17 o
  -9   9   1       10.58        4.27      2.00 o
  -8   9   1        3.06        3.60      2.26 o
  -7   9   1       57.14       50.72      3.75 o
  -6   9   1      142.06      149.36      5.65 o
  -5   9   1       46.86       40.09      3.45 o
  -4   9   1        2.43        2.73      2.18 o
  -3   9   1      164.59      165.90      6.59 o
  -2   9   1      461.93      443.72     20.75 o
  -1   9   1       11.70       13.67      2.26 o
   0   9   1       82.11       78.14      5.94 o
   1   9   1      196.30      181.89      6.16 o
   2   9   1      271.55      284.93      7.88 o
   3   9   1       21.69       21.84      2.89 o
   4   9   1       31.53       19.26      2.81 o
   5   9   1      147.52      135.51      5.30 o
   6   9   1      182.65      175.22      6.11 o
   7   9   1        1.11        1.17      2.12 o
   8   9   1        3.48        5.05      2.32 o
   9   9   1        7.75        4.67      2.81 o
  10   9   1        0.52       -2.12      2.12 o
  11   9   1        0.06        2.93      2.40 o
  12   9   1       12.19       11.49      2.92 o
  13   9   1       21.11       22.48      3.36 o
  14   9   1       66.00       72.14      5.08 o
  15   9   1       29.46       40.94      6.69 o
 -14  10   1        4.34        7.83      3.18 o
 -13  10   1        0.26        2.20      2.85 o
 -12  10   1       16.12       17.81      3.30 o
 -11  10   1       53.47       46.47      4.21 o
 -10  10   1       19.29       29.00      3.50 o
  -9  10   1       16.76       17.20      4.95 o
  -8  10   1       38.88       38.46      3.71 o
  -7  10   1       56.41       52.61      4.10 o
  -6  10   1       15.28       12.13      2.66 o
  -5  10   1       17.85       24.43      3.11 o
  -4  10   1       42.48       34.39      3.45 o
  -3  10   1        2.85        3.23      2.42 o
  -2  10   1       14.81       16.70      2.88 o
  -1  10   1        0.80       -0.19      1.96 o
   0  10   1        0.57        3.04      2.39 o
   1  10   1      211.14      208.43      6.82 o
   2  10   1      121.30      114.06      8.17 o
   3  10   1        0.86       -2.09      2.09 o
   4  10   1        3.52        4.87      2.38 o
   5  10   1       12.12        9.80      2.96 o
   6  10   1       43.12       44.53      3.85 o
   7  10   1        3.11        3.56      2.39 o
   8  10   1        1.19        0.48      2.26 o
   9  10   1       29.68       37.39      6.15 o
  10  10   1       25.50       33.31      3.67 o
  11  10   1       17.73       22.61      3.42 o
  12  10   1        1.92       -0.15      2.71 o
  13  10   1        0.25        0.68      2.87 o
 -12  11   1        0.10       -1.08      3.57 o
 -11  11   1       25.09       23.30      3.71 o
 -10  11   1       15.92       16.85      3.40 o
  -9  11   1        0.04       -0.54      2.59 o
  -8  11   1        3.13       -0.17      2.66 o
  -7  11   1       32.78       41.14      4.04 o
  -6  11   1       61.54       68.91      5.44 o
  -5  11   1       20.77       23.14      3.39 o
  -4  11   1        0.01       -0.02      2.38 o
  -3  11   1        4.28        2.43      2.52 o
  -2  11   1        3.18       -1.61      2.32 o
  -1  11   1        7.67        2.18      4.06 o
   0  11   1        0.15       -1.36      2.40 o
   1  11   1        6.36        0.69      2.50 o
   2  11   1       26.96       24.60      3.39 o
   3  11   1        4.85        5.01      2.62 o
   4  11   1       15.47       19.25      3.15 o
   5  11   1       91.12       96.99      5.55 o
   6  11   1       70.36       68.76      4.81 o
   7  11   1        9.07       11.67      3.07 o
   8  11   1        0.67       -1.85      2.68 o
   9  11   1        0.53        0.47      2.48 o
  10  11   1        1.82        1.13      2.76 o
  11  11   1        1.24       -0.35      2.73 o
  -9  12   1       30.49       38.50      4.44 o
  -8  12   1        0.05        2.70      3.08 o
  -7  12   1       38.26       44.40      4.58 o
  -6  12   1       28.00       32.19      4.12 o
  -5  12   1       19.71       21.65      3.68 o
  -4  12   1       89.52       97.81      5.81 o
  -3  12   1       29.70       34.74      3.99 o
  -2  12   1        2.81        0.14      3.89 o
  -1  12   1        1.50       -0.88      3.29 o
   0  12   1        0.00        1.77      3.61 o
   1  12   1       55.17       55.48      4.66 o
   2  12   1       37.33       40.96      4.22 o
   3  12   1        0.21        0.32      2.73 o
   4  12   1        0.08       -1.17      2.83 o
   5  12   1       10.05       17.99      3.53 o
   6  12   1       17.99       16.04      3.47 o
   7  12   1        0.15       -2.67      2.67 o
   8  12   1        3.75        2.58      3.12 o
  -3  13   1        6.39        6.41      4.09 o
  -2  13   1       30.11       24.25      5.01 o
  -1  13   1        0.00       -5.31      6.31 o
   0  13   1       21.94       17.57      4.63 o
   1  13   1       24.99       26.62      5.01 o
   2  13   1        4.50        5.14      3.28 o
   3  13   1       15.71       13.42      4.38 o
 -21   0   2       26.48       31.75      6.83 o
 -20   0   2       56.87       65.22      5.88 o
 -19   0   2       48.86       48.12      5.05 o
 -18   0   2      117.42      118.35      6.79 o
 -17   0   2       40.43       42.59      4.43 o
 -16   0   2      202.53      194.12      8.21 o
 -15   0   2      493.85      503.77     13.58 o
 -14   0   2      869.72      827.93     19.59 o
 -13   0   2      648.08      629.84     15.42 o
 -12   0   2        0.39        0.90      2.85 o
 -11   0   2      232.85      206.73     11.93 o
 -10   0   2     2752.92     2770.86     54.89 o
  -9   0   2     1086.06     1186.97     24.68 o
  -8   0   2       24.46        8.15      1.18 o
  -7   0   2       15.82       45.51      2.14 o
  -6   0   2       16.96       16.59      1.40 o
  -5   0   2      934.49      883.39     17.55 o
  -4   0   2      100.08       43.53      1.59 o
  -3   0   2     1674.85     1637.71     31.36 o
  -2   0   2    19007.91    17291.18    463.92 o
   0   0   2     6481.04     5835.57    185.27 o
   1   0   2     4843.86     5515.81     85.49 o
   2   0   2     8156.51     8789.01    119.26 o
   3   0   2     5735.41     5419.49     84.46 o
   4   0   2     7492.20     7763.15    151.83 o
   5   0   2      686.86      686.60     14.61 o
   6   0   2      256.84      252.89      6.64 o
   7   0   2     8241.96     8733.30    167.26 o
   8   0   2      728.23      724.31     16.25 o
   9   0   2        0.11        5.48      2.33 o
  10   0   2        1.57        2.62      1.94 o
  11   0   2     2537.92     2598.27     52.69 o
  12   0   2      735.78      716.62     17.27 o
  13   0   2       45.59       47.40      4.07 o
  14   0   2       74.86       68.35      4.97 o
  15   0   2        0.95       -2.41      2.41 o
  16   0   2      274.41      256.97      9.50 o
  17   0   2       32.09       33.15      5.36 o
  18   0   2      100.17      103.94      7.06 o
  19   0   2      162.74      175.56      8.62 o
  20   0   2      103.65      106.50      7.73 o
 -21   1   2      161.99      176.40      6.37 o
 -20   1   2       22.71       27.28      4.64 o
 -19   1   2       41.95       43.72      3.45 o
 -18   1   2       48.47       43.66      3.37 o
 -17   1   2      218.61      244.87      6.41 o
 -16   1   2       50.62       53.46      3.25 o
 -15   1   2       13.07       10.46      2.10 o
 -14   1   2      394.52      350.75      7.43 o
 -13   1   2     1166.49     1094.02     22.59 o
 -12   1   2       39.38       40.32      2.63 o
 -11   1   2       10.89       20.92      4.15 o
 -10   1   2        6.73        6.53      1.91 o
  -9   1   2      960.49     1069.43     18.29 o
  -8   1   2      845.13      953.17     16.26 o
  -7   1   2       30.87       17.41      1.59 o
  -6   1   2     3572.97     3365.41     41.06 o
  -5   1   2      138.20       82.68      1.71 o
  -4   1   2      125.51       90.64      1.54 o
  -3   1   2     6020.67     6339.88     69.63 o
  -2   1   2      568.85      637.72      7.27 o
  -1   1   2    11214.41    10168.75    103.96 o
   0   1   2     7661.81     7605.30     73.08 o
   1   1   2     3311.84     3516.99     33.81 o
   2   1   2     3544.32     3583.31     34.49 o
   3   1   2      890.71      671.36      7.36 o
   4   1   2      482.60      407.59      5.69 o
   5   1   2      679.39      654.88      9.94 o
   6   1   2      376.01      359.34      7.08 o
   7   1   2     6187.10     6268.59    159.40 o
   8   1   2        6.69       36.65      2.00 o
   9   1   2      550.49      596.38      9.53 o
  10   1   2       42.24       39.77      2.30 o
  11   1   2      159.08      132.37      4.05 o
  12   1   2      303.32      280.48      6.25 o
  13   1   2      250.18      222.98      4.56 o
  14   1   2      101.93      122.13      3.35 o
  15   1   2      308.72      329.83      7.15 o
  16   1   2       84.20       67.54      5.12 o
  17   1   2       45.19       43.24      3.35 o
  18   1   2        9.74       10.88      2.56 o
  19   1   2        5.48        4.20      2.57 o
  20   1   2       42.88       35.94      3.64 o
 -21   2   2      119.64      134.23      5.97 o
 -20   2   2      191.63      217.64      5.82 o
 -19   2   2       55.76       60.12      3.57 o
 -18   2   2        8.10        9.29      2.36 o
 -17   2   2       89.93       84.68      4.12 o
 -16   2   2       16.11       10.30      2.14 o
 -15   2   2        2.71        1.80      1.84 o
 -14   2   2      388.16      391.51      9.08 o
 -13   2   2     1649.17     1589.33     27.47 o
 -12   2   2      413.51      408.46      8.89 o
 -11   2   2      167.33      132.19      4.27 o
 -10   2   2     1138.31     1088.70     18.95 o
  -9   2   2      262.67      240.28      5.53 o
  -8   2   2       95.94       82.91      2.87 o
  -7   2   2        4.81        0.26      1.15 o
  -6   2   2      246.99      282.21      4.32 o
  -5   2   2       33.52       46.64      1.31 o
  -4   2   2      522.25      581.55      6.54 o
  -3   2   2      180.48      223.68      2.67 o
  -2   2   2      453.18      396.97      3.81 o
  -1   2   2      548.59      373.73      3.59 o
   0   2   2     6439.28     6269.00     56.63 o
   1   2   2     1803.93     1797.19     17.60 o
   2   2   2      237.78      230.43      2.75 o
   3   2   2      661.27      622.80      7.54 o
   4   2   2       38.67       51.78      1.28 o
   5   2   2     1426.56     1620.50     22.95 o
   6   2   2      544.61      663.82     10.06 o
   7   2   2      764.26      702.27     10.73 o
   8   2   2      897.59      877.56     13.27 o
   9   2   2      407.55      421.05      7.79 o
  10   2   2      314.79      283.84      7.85 o
  11   2   2      232.59      220.12      4.68 o
  12   2   2        2.11        0.53      1.09 o
  13   2   2      169.48      143.91      3.81 o
  14   2   2       41.77       35.03      2.09 o
  15   2   2       31.20       21.24      2.55 o
  16   2   2       18.70       24.72      3.15 o
  17   2   2        3.42        2.95      2.14 o
  18   2   2      118.94      123.46      5.21 o
  19   2   2      174.97      189.04      6.78 o
  20   2   2       61.09       64.09      4.69 o
 -21   3   2       52.52       45.77      4.02 o
 -20   3   2       48.58       50.44      3.66 o
 -19   3   2       13.29        7.16      2.05 o
 -18   3   2       16.33       16.67      2.32 o
 -17   3   2       89.52      110.06      4.25 o
 -16   3   2       88.12       95.25      3.87 o
 -15   3   2       19.94       25.80      2.37 o
 -14   3   2      463.13      454.67      8.62 o
 -13   3   2      909.10      919.80     14.82 o
 -12   3   2       52.39       58.09      3.67 o
 -11   3   2        4.56        8.23      1.82 o
 -10   3   2        0.75        2.63      1.22 o
  -9   3   2       43.50       77.83      3.69 o
  -8   3   2       78.00      108.76      2.94 o
  -7   3   2       14.21        6.19      1.12 o
  -6   3   2     6571.97     7112.77     86.66 o
  -5   3   2     2591.00     2786.34     31.51 o
  -4   3   2        0.81        7.08      2.94 o
  -3   3   2      377.29      520.17      6.05 o
  -2   3   2      429.70      560.40      6.01 o
  -1   3   2     6328.89     6892.99     66.24 o
   0   3   2      105.27      177.06      2.53 o
   1   3   2      578.58      562.24      6.48 o
   2   3   2       65.72       75.25      1.86 o
   3   3   2     1026.75     1075.27     12.71 o
   4   3   2       86.01       58.04      1.85 o
   5   3   2        5.49       -0.64      0.64 o
   6   3   2        3.17       24.11      1.29 o
   7   3   2     1000.69     1030.77     15.34 o
   8   3   2       72.33       68.74      2.29 o
   9   3   2       38.75       37.47      2.60 o
  10   3   2        0.01        0.13      0.96 o
  11   3   2      592.71      572.44      9.69 o
  12   3   2      168.37      160.37      4.03 o
  13   3   2       19.01       11.43      1.55 o
  14   3   2       63.21       51.74      4.42 o
  15   3   2      116.29      119.16      5.21 o
  16   3   2      189.79      178.54      5.56 o
  17   3   2       55.53       52.86      3.69 o
  18   3   2       12.39       13.09      2.74 o
  19   3   2       23.36       19.41      3.01 o
  20   3   2       54.05       61.44      4.46 o
 -20   4   2       17.10       14.02      2.96 o
 -19   4   2        8.34        6.82      2.30 o
 -18   4   2        0.45       -0.41      1.90 o
 -17   4   2       29.70       37.80      2.94 o
 -16   4   2       62.02       48.37      3.08 o
 -15   4   2       13.60       12.66      2.01 o
 -14   4   2       84.22       86.06      3.63 o
 -13   4   2      126.61      142.47      4.27 o
 -12   4   2       16.92       15.14      2.87 o
 -11   4   2       65.97       59.32      3.29 o
 -10   4   2      590.93      579.97      9.81 o
  -9   4   2      145.47      132.58      3.58 o
  -8   4   2      100.07      105.23      3.07 o
  -7   4   2        0.43       -0.72      1.02 o
  -6   4   2      240.64      298.32      5.49 o
  -5   4   2       68.17       75.70      2.49 o
  -4   4   2       33.30       22.36      1.36 o
  -3   4   2      543.06      589.44      7.55 o
  -2   4   2      681.43      695.04      8.68 o
  -1   4   2     1083.36     1025.06     12.27 o
   0   4   2     1748.31     1895.61     23.94 o
   1   4   2       54.20       70.61      3.58 o
   2   4   2        0.17        2.46      0.92 o
   3   4   2       10.39        6.62      1.80 o
   4   4   2       48.48       49.28      2.52 o
   5   4   2      221.59      256.81      4.86 o
   6   4   2       86.33       99.23      2.72 o
   7   4   2        6.77        2.24      1.00 o
   8   4   2      280.59      228.98      5.81 o
   9   4   2        0.43       -1.09      1.09 o
  10   4   2      765.27      734.31     11.92 o
  11   4   2       34.07       38.04      2.13 o
  12   4   2      207.92      194.01      5.87 o
  13   4   2       90.51      101.26      3.42 o
  14   4   2        0.32       -0.77      2.07 o
  15   4   2        0.25        4.22      2.35 o
  16   4   2       48.96       38.87      3.70 o
  17   4   2       31.90       27.14      3.45 o
  18   4   2       36.79       36.14      3.45 o
  19   4   2       14.30       15.88      5.12 o
 -20   5   2        9.44       14.42      3.42 o
 -19   5   2        3.05        1.76      2.16 o
 -18   5   2        3.05       -0.67      2.03 o
 -17   5   2       10.41       11.50      2.29 o
 -16   5   2       55.67       55.85      3.32 o
 -15   5   2        0.59        0.87      1.74 o
 -14   5   2        0.08       -1.46      1.62 o
 -13   5   2        0.05       -1.50      1.50 o
 -12   5   2       35.46       38.27      2.63 o
 -11   5   2      142.04      139.14      4.16 o
 -10   5   2        1.25        3.07      1.43 o
  -9   5   2      475.41      464.48      8.31 o
  -8   5   2     1110.11     1185.42     17.96 o
  -7   5   2       39.72       43.14      3.32 o
  -6   5   2      219.22      258.97      5.24 o
  -5   5   2      187.90      282.70      5.44 o
  -4   5   2      605.75      667.33     10.61 o
  -3   5   2     1129.89     1318.84     17.29 o
  -2   5   2        1.10        1.50      1.02 o
  -1   5   2      418.94      476.95      7.11 o
   0   5   2     1023.59     1242.97     18.28 o
   1   5   2      349.51      398.61      8.02 o
   2   5   2      142.71      181.81      4.69 o
   3   5   2      843.88      815.77     14.61 o
   4   5   2      225.70      183.33      4.82 o
   5   5   2      326.81      369.62      9.96 o
   6   5   2       92.40       81.75      3.38 o
   7   5   2      215.66      201.22      5.54 o
   8   5   2       33.19       38.66      3.77 o
   9   5   2       80.70       81.13      8.51 o
  10   5   2        3.16        6.72      2.36 o
  11   5   2        0.05       -1.79      1.79 o
  12   5   2        0.05       -1.54      1.67 o
  13   5   2      263.96      261.26      5.97 o
  14   5   2      118.25      112.20      5.15 o
  15   5   2       54.62       63.38      6.58 o
  16   5   2        3.60        7.49      2.68 o
  17   5   2        1.88        1.21      2.64 o
  18   5   2        3.37        1.54      2.84 o
  19   5   2       54.53       47.05      4.63 o
 -19   6   2        1.03       -1.26      2.75 o
 -18   6   2       20.41       29.21      3.00 o
 -17   6   2       40.96       41.63      3.26 o
 -16   6   2       24.28       26.37      2.74 o
 -15   6   2       42.85       52.12      3.28 o
 -14   6   2        5.84        5.19      1.92 o
 -13   6   2       23.23       19.03      2.19 o
 -12   6   2        0.88        0.90      1.59 o
 -11   6   2        5.97       11.51      1.87 o
 -10   6   2       22.77       28.37      2.25 o
  -9   6   2        0.88       -1.31      1.31 o
  -8   6   2       12.58        7.75      1.55 o
  -7   6   2      104.81      115.86      3.52 o
  -6   6   2        0.97        0.48      1.28 o
  -5   6   2       71.10       73.60      2.78 o
  -4   6   2       26.36       17.87      1.69 o
  -3   6   2      125.78      126.27      3.13 o
  -2   6   2        1.02        1.51      1.10 o
  -1   6   2       10.01        9.69      1.28 o
   0   6   2       29.89       31.84      2.73 o
   1   6   2       89.30      126.58      4.36 o
   2   6   2      159.26      177.11      4.96 o
   3   6   2      174.94      195.98      5.35 o
   4   6   2       27.66       36.68      3.17 o
   5   6   2       19.74       18.89      2.16 o
   6   6   2      165.08      161.35      5.02 o
   7   6   2      258.77      249.79      6.58 o
   8   6   2      368.66      370.41     11.49 o
   9   6   2       42.43       38.14      3.04 o
  10   6   2       40.96       46.35      3.48 o
  11   6   2      152.16      153.20      5.56 o
  12   6   2       76.99       74.34      4.35 o
  13   6   2        1.28        1.25      2.17 o
  14   6   2       37.07       38.64      3.64 o
  15   6   2        0.01        2.62      2.47 o
  16   6   2       43.54       46.55      4.49 o
  17   6   2        5.61        6.40      2.92 o
  18   6   2        2.41       -0.02      4.03 o
 -18   7   2        2.19        1.83      2.34 o
 -17   7   2        1.35       -2.04      2.04 o
 -16   7   2       37.11       36.46      3.13 o
 -15   7   2        0.22        2.27      2.00 o
 -14   7   2        1.65        1.88      2.72 o
 -13   7   2        8.10        6.66      1.98 o
 -12   7   2        3.52        1.48      1.75 o
 -11   7   2       32.61       34.60      2.62 o
 -10   7   2        0.50        1.95      1.66 o
  -9   7   2        0.21       -1.75      1.75 o
  -8   7   2        4.11        5.40      2.01 o
  -7   7   2       11.53        7.39      1.65 o
  -6   7   2       19.56       15.33      1.81 o
  -5   7   2        3.46        0.59      1.34 o
  -4   7   2        1.18        4.99      1.50 o
  -3   7   2        0.01        2.29      1.44 o
  -2   7   2        7.81        5.90      1.37 o
  -1   7   2       21.22       31.72      2.26 o
   0   7   2       13.02        8.70      1.94 o
   1   7   2       11.48       16.54      2.19 o
   2   7   2       95.50       99.61      5.67 o
   3   7   2       37.28       33.26      2.83 o
   4   7   2        0.19       -1.39      1.66 o
   5   7   2        1.52       -1.63      1.63 o
   6   7   2       92.18       79.59      6.70 o
   7   7   2        9.35        6.78      2.16 o
   8   7   2       21.58       18.93      2.75 o
   9   7   2       55.45       48.35      3.62 o
  10   7   2        0.00        2.07      2.36 o
  11   7   2        3.00        4.35      2.28 o
  12   7   2        0.37       -1.54      2.00 o
  13   7   2        0.02        0.45      2.34 o
  14   7   2       11.48        8.36      2.74 o
  15   7   2        0.48       -1.70      2.36 o
  16   7   2        0.57        2.11      2.74 o
  17   7   2        3.37        2.46      2.89 o
 -17   8   2        0.54       -2.24      2.25 o
 -16   8   2       14.25       13.71      2.63 o
 -15   8   2        5.11        3.37      2.21 o
 -14   8   2        0.26       -1.27      1.90 o
 -13   8   2       16.93       21.09      2.92 o
 -12   8   2        9.31        9.65      2.17 o
 -11   8   2       26.12       23.83      2.47 o
 -10   8   2       51.11       62.54      5.87 o
  -9   8   2        8.43        8.07      1.95 o
  -8   8   2       51.47       55.48      3.09 o
  -7   8   2       66.62       73.69      3.38 o
  -6   8   2      125.33      118.65      4.02 o
  -5   8   2        9.21        6.90      1.84 o
  -4   8   2       91.66      109.76      3.86 o
  -3   8   2       74.70       67.16      4.10 o
  -2   8   2      213.06      218.95      5.55 o
  -1   8   2      478.23      508.50      9.47 o
   0   8   2       52.75       29.51      2.95 o
   1   8   2       40.62       32.54      2.99 o
   2   8   2      177.93      201.71      6.12 o
   3   8   2      199.66      202.44      6.08 o
   4   8   2      462.63      469.17     10.44 o
   5   8   2       25.15       21.69      2.79 o
   6   8   2      348.53      340.05      8.65 o
   7   8   2      496.61      491.01     11.13 o
   8   8   2       29.64       29.09      3.21 o
   9   8   2        7.13       11.01      2.59 o
  10   8   2       31.03       24.89      3.06 o
  11   8   2      114.61      100.68      8.24 o
  12   8   2       22.39       24.39      3.21 o
  13   8   2        2.39        4.24      2.53 o
  14   8   2        5.44        6.09      2.68 o
  15   8   2        1.20       -2.54      2.54 o
  16   8   2        9.43       15.51      3.39 o
 -16   9   2        8.70        8.16      5.27 o
 -15   9   2        1.68        4.06      2.40 o
 -14   9   2        7.62        7.40      2.42 o
 -13   9   2       48.35       63.48      3.87 o
 -12   9   2       32.28       38.30      3.14 o
 -11   9   2        2.90        5.21      2.08 o
 -10   9   2        0.44       -0.59      1.82 o
  -9   9   2       29.84       34.52      3.82 o
  -8   9   2        1.29       -0.40      1.83 o
  -7   9   2       14.72        8.90      2.11 o
  -6   9   2       19.30       24.65      2.45 o
  -5   9   2        0.35       -0.69      1.99 o
  -4   9   2        0.34       -1.74      1.92 o
  -3   9   2       12.70       11.80      2.49 o
  -2   9   2      270.57      275.77      6.59 o
  -1   9   2       63.12       56.36      5.09 o
   0   9   2        2.68       -2.05      2.05 o
   1   9   2      372.64      388.47      9.51 o
   2   9   2      133.03      123.41      5.12 o
   3   9   2        2.78       -1.99      1.99 o
   4   9   2       17.50       20.18      2.77 o
   5   9   2        0.42        3.07      2.32 o
   6   9   2      140.14      134.81      5.44 o
   7   9   2      101.69       88.93     12.81 o
   8   9   2       36.00       38.24      4.68 o
   9   9   2       25.26       23.15      6.56 o
  10   9   2        2.75       -0.22      2.22 o
  11   9   2        7.42        6.32      2.67 o
  12   9   2        4.03        5.76      2.77 o
  13   9   2        0.79        6.25      2.88 o
  14   9   2        8.06       10.32      3.13 o
  15   9   2        3.79        9.51      5.36 o
 -14  10   2        2.42       -1.86      2.40 o
 -13  10   2        1.48       -0.88      2.92 o
 -12  10   2       13.96       13.49      3.18 o
 -11  10   2        0.94        1.09      2.21 o
 -10  10   2       24.38       28.39      2.93 o
  -9  10   2       77.87       68.54      3.95 o
  -8  10   2       31.51       33.86      3.61 o
  -7  10   2       41.50       42.14      3.78 o
  -6  10   2        4.33        7.71      2.79 o
  -5  10   2       27.62       26.20      3.16 o
  -4  10   2        0.72       -0.79      2.09 o
  -3  10   2       22.08       20.49      2.99 o
  -2  10   2       84.28       74.26      4.52 o
  -1  10   2       55.06       57.63      4.13 o
   0  10   2        9.60        7.93      3.18 o
   1  10   2        7.64       11.51      2.69 o
   2  10   2        3.76        4.62      2.43 o
   3  10   2        8.67        8.62      2.56 o
   4  10   2        2.68        1.98      2.29 o
   5  10   2       10.94        8.51      2.55 o
   6  10   2       12.30        9.65      2.61 o
   7  10   2        0.24       -2.20      2.20 o
   8  10   2       18.82       24.03      3.26 o
   9  10   2       17.68       17.30      3.38 o
  10  10   2        7.68       10.66      2.93 o
  11  10   2       15.79       17.04      3.31 o
  12  10   2        1.58        1.95      4.19 o
  13  10   2        0.01       -1.17      2.82 o
 -12  11   2       10.36        9.86      5.53 o
 -11  11   2        6.64        2.10      2.99 o
 -10  11   2        0.16       -1.19      2.69 o
  -9  11   2        0.24       -0.98      2.65 o
  -8  11   2        8.83        6.26      2.87 o
  -7  11   2       19.33       25.69      4.83 o
  -6  11   2      105.96      114.35      6.39 o
  -5  11   2       66.51       71.03      4.81 o
  -4  11   2        6.87        7.89      2.86 o
  -3  11   2        5.34        1.85      2.55 o
  -2  11   2       28.23       35.28      4.93 o
  -1  11   2       46.47       43.66      4.01 o
   0  11   2       20.25       17.09      5.10 o
   1  11   2       30.92       29.86      3.55 o
   2  11   2       20.32       22.38      4.22 o
   3  11   2       22.94       20.67      6.70 o
   4  11   2        5.81        5.55      2.72 o
   5  11   2        0.84       -1.09      2.54 o
   6  11   2       12.87       15.92      3.22 o
   7  11   2       28.27       29.16      3.68 o
   8  11   2       19.65       21.97      3.50 o
   9  11   2        0.02       -0.89      2.65 o
  10  11   2        8.23        8.28      3.07 o
  -8  12   2       10.45        5.19      3.16 o
  -7  12   2        2.10        4.54      3.08 o
  -6  12   2        0.26        3.27      2.93 o
  -5  12   2        9.29        6.15      3.12 o
  -4  12   2        0.32       -2.00      2.71 o
  -3  12   2        0.46       -0.04      3.42 o
  -2  12   2       12.86       21.53      4.34 o
  -1  12   2       53.91       73.96      7.26 o
   0  12   2       54.08       71.92      5.15 o
   1  12   2       23.56       22.37      5.80 o
   2  12   2        7.03        8.66      3.22 o
   3  12   2       25.86       25.12      4.33 o
   4  12   2        2.04        1.88      2.84 o
   5  12   2        6.20        4.34      3.02 o
   6  12   2        7.79        9.27      3.23 o
   7  12   2       12.03       17.61      4.15 o
  -1  13   2        6.04       -0.14      3.61 o
   0  13   2       18.58       19.88      6.74 o
 -21   1   3        0.52        2.45      3.96 o
 -20   1   3        2.37        1.56      2.30 o
 -19   1   3        5.38        5.57      2.24 o
 -18   1   3        0.93        1.19      1.91 o
 -17   1   3       45.26       41.90      3.06 o
 -16   1   3       26.98       20.51      2.40 o
 -15   1   3        0.05        1.52      1.62 o
 -14   1   3       25.34       25.12      3.66 o
 -13   1   3        4.47        5.81      1.62 o
 -12   1   3       61.73       66.33      3.16 o
 -11   1   3        0.00       -0.79      1.33 o
 -10   1   3       42.71       56.17      2.61 o
  -9   1   3       34.32       57.02      2.48 o
  -8   1   3      147.17      162.36      2.98 o
  -7   1   3       45.00       26.88      1.13 o
  -6   1   3      141.58      173.37      2.84 o
  -5   1   3       23.12       27.26      0.98 o
  -4   1   3     1470.15     1715.28     20.97 o
  -3   1   3       89.08      116.79      1.98 o
  -2   1   3     2179.82     2377.81     28.69 o
  -1   1   3     4348.51     4749.66     57.47 o
   0   1   3     1029.46     1132.27     12.73 o
   1   1   3       21.16       13.52      0.54 o
   2   1   3       29.34       63.84      1.09 o
   3   1   3       24.49       17.55      0.75 o
   4   1   3        0.01        0.86      0.54 o
   5   1   3       11.79       18.85      1.00 o
   6   1   3      301.59      275.88      4.83 o
   7   1   3      594.62      576.61      9.05 o
   8   1   3       75.03       71.01      2.09 o
   9   1   3        9.08       18.27      1.74 o
  10   1   3      400.21      404.05      7.66 o
  11   1   3       10.33       12.66      1.81 o
  12   1   3       17.67       15.78      2.40 o
  13   1   3       14.39       13.98      2.07 o
  14   1   3      142.57      125.30      4.42 o
  15   1   3       13.59       21.21      2.52 o
  16   1   3        1.87        5.28      2.45 o
  17   1   3        6.67        6.35      2.47 o
  18   1   3        0.35       -0.91      2.12 o
  19   1   3        0.30       -1.80      2.29 o
  20   1   3        0.31       -0.61      2.45 o
 -21   2   3       20.85       25.21      4.35 o
 -20   2   3        0.63        1.34      2.31 o
 -19   2   3       19.95       22.13      2.85 o
 -18   2   3        5.32        4.54      2.05 o
 -17   2   3        3.60        5.89      2.08 o
 -16   2   3        3.50        6.92      2.27 o
 -15   2   3        0.96       -1.82      1.82 o
 -14   2   3       11.30        7.04      2.06 o
 -13   2   3      103.99      123.24      4.52 o
 -12   2   3       57.67       59.63      4.77 o
 -11   2   3      433.72      460.78      9.35 o
 -10   2   3      188.68      199.95      5.02 o
  -9   2   3      100.15      111.04      3.42 o
  -8   2   3        0.01        0.68      0.78 o
  -7   2   3       98.01      122.63      2.75 o
  -6   2   3       62.67       66.15      2.26 o
  -5   2   3      278.52      348.31      4.96 o
  -4   2   3      134.55      121.23      2.13 o
  -3   2   3      830.47      897.56      9.00 o
  -2   2   3      206.75      242.84      2.77 o
  -1   2   3      488.92      468.52      4.90 o
   0   2   3       47.47       26.96      0.78 o
   1   2   3       55.69       32.81      0.88 o
   2   2   3      331.76      296.77      3.95 o
   3   2   3       36.13       48.56      1.29 o
   4   2   3       67.41       68.10      1.45 o
   5   2   3      443.73      502.69      7.18 o
   6   2   3      262.89      328.06      5.72 o
   7   2   3       53.54       49.65      1.97 o
   8   2   3       11.73        8.40      1.17 o
   9   2   3      248.43      234.73      4.82 o
  10   2   3      275.31      264.61      5.42 o
  11   2   3       56.45       52.22      2.50 o
  12   2   3        4.28        1.26      1.57 o
  13   2   3       49.22       34.80      2.69 o
  14   2   3        5.91        1.83      1.79 o
  15   2   3        0.04       -1.14      1.80 o
  16   2   3       18.33       21.02      2.71 o
  17   2   3       61.08       66.39      3.97 o
  18   2   3       12.55       12.69      2.68 o
  19   2   3       12.46       19.07      4.26 o
  20   2   3        0.19        1.32      2.64 o
 -21   3   3        0.63        1.78      2.97 o
 -20   3   3        0.96        1.81      2.55 o
 -19   3   3        0.06        1.12      1.91 o
 -18   3   3       39.29       48.83      3.20 o
 -17   3   3       39.96       43.10      3.02 o
 -16   3   3       95.88       94.38      3.87 o
 -15   3   3      121.08      107.12      3.86 o
 -14   3   3       66.07       65.65      3.13 o
 -13   3   3        1.42        0.05      1.49 o
 -12   3   3      453.54      445.54      8.13 o
 -11   3   3        0.35        0.04      1.25 o
 -10   3   3      357.57      356.29      6.61 o
  -9   3   3       27.28       25.92      1.77 o
  -8   3   3       62.89       59.31      2.26 o
  -7   3   3       92.91       77.87      2.15 o
  -6   3   3       33.16       56.12      2.05 o
  -5   3   3      152.94      129.04      2.39 o
  -4   3   3     1223.22     1319.16     15.32 o
  -3   3   3      976.56      998.82     10.87 o
  -2   3   3      438.26      464.43      5.44 o
  -1   3   3      435.96      401.60      5.17 o
   0   3   3       26.53       19.45      0.89 o
   1   3   3      538.99      573.68      7.15 o
   2   3   3      171.01      198.20      3.05 o
   3   3   3      223.63      217.14      3.69 o
   4   3   3      144.61      145.20      2.55 o
   5   3   3      309.99      284.26      4.44 o
   6   3   3      299.36      261.53      4.24 o
   7   3   3       50.12       43.33      2.01 o
   8   3   3        2.63        1.98      1.42 o
   9   3   3        0.40       -1.40      1.45 o
  10   3   3      485.44      481.87     10.17 o
  11   3   3        3.34        2.47      1.84 o
  12   3   3        9.15        7.99      2.17 o
  13   3   3       52.70       41.31      4.93 o
  14   3   3      102.46      101.41      8.33 o
  15   3   3       46.46       54.47      3.44 o
  16   3   3       65.57       62.34      3.79 o
  17   3   3       19.70       22.37      2.92 o
  18   3   3       10.18        4.81      2.47 o
  19   3   3        5.47        0.96      2.45 o
 -20   4   3        6.70        8.26      3.52 o
 -19   4   3       24.34       24.21      3.30 o
 -18   4   3       11.32       10.73      2.32 o
 -17   4   3       26.79       24.63      2.57 o
 -16   4   3       96.42       98.82      4.82 o
 -15   4   3        0.01        2.81      1.78 o
 -14   4   3      291.99      281.06      6.32 o
 -13   4   3        0.02       -1.45      1.45 o
 -12   4   3       68.17       74.84      4.07 o
 -11   4   3      619.19      599.79     10.25 o
 -10   4   3      536.07      507.26      8.86 o
  -9   4   3      156.02      146.77      3.83 o
  -8   4   3      207.48      209.02      4.47 o
  -7   4   3        2.44        2.83      1.10 o
  -6   4   3       21.00       14.89      1.39 o
  -5   4   3     2041.92     2199.47     27.72 o
  -4   4   3       23.39       12.23      1.15 o
  -3   4   3     1714.67     1688.53     18.10 o
  -2   4   3     1228.89     1272.09     13.86 o
  -1   4   3      195.45      164.31      2.87 o
   0   4   3       69.53       76.76      1.93 o
   1   4   3      385.38      434.18      6.43 o
   2   4   3      483.93      419.38      6.31 o
   3   4   3       11.81       25.21      1.99 o
   4   4   3        0.63       -0.04      0.81 o
   5   4   3       27.78       29.70      1.58 o
   6   4   3       49.30       60.19      2.15 o
   7   4   3        0.21       -0.89      0.89 o
   8   4   3      420.86      418.63      8.97 o
   9   4   3      738.55      712.31     15.42 o
  10   4   3      165.43      151.37      4.99 o
  11   4   3       43.07       35.26      3.01 o
  12   4   3       32.96       29.75      2.98 o
  13   4   3       58.49       58.47      4.60 o
  14   4   3        1.58        0.60      2.09 o
  15   4   3        0.47        2.32      2.31 o
  16   4   3        4.34        6.99      2.67 o
  17   4   3       36.68       37.87      3.41 o
  18   4   3       45.50       39.29      3.62 o
  19   4   3       34.09       43.14      3.87 o
 -20   5   3        7.32        5.86      3.58 o
 -19   5   3        6.66        7.96      2.75 o
 -18   5   3       30.58       31.75      3.00 o
 -17   5   3       19.13       19.97      2.54 o
 -16   5   3       30.55       40.19      3.02 o
 -15   5   3      181.41      194.98      8.56 o
 -14   5   3       23.36       21.69      2.31 o
 -13   5   3        1.16       -0.59      1.59 o
 -12   5   3      442.67      440.36      8.41 o
 -11   5   3       84.06       86.03      3.44 o
 -10   5   3       22.33       19.29      1.94 o
  -9   5   3        5.12        1.59      1.87 o
  -8   5   3      606.15      617.60     10.32 o
  -7   5   3     1354.58     1316.39     19.74 o
  -6   5   3      130.73      127.23      5.12 o
  -5   5   3      105.63       78.75      2.62 o
  -4   5   3      234.98      220.30      4.59 o
  -3   5   3      224.99      227.05      4.15 o
  -2   5   3       20.06       26.73      1.53 o
  -1   5   3       27.76       27.09      1.73 o
   0   5   3       50.15       49.35      2.40 o
   1   5   3      395.74      426.90      7.37 o
   2   5   3      371.19      393.32      8.05 o
   3   5   3       73.82       59.47      2.82 o
   4   5   3       23.83       10.14      1.63 o
   5   5   3      167.36      138.12      3.50 o
   6   5   3      347.37      309.77      5.90 o
   7   5   3      189.78      193.21      5.29 o
   8   5   3      214.79      225.49      4.94 o
   9   5   3        0.99        1.71      1.79 o
  10   5   3      328.05      337.47      8.26 o
  11   5   3       50.66       45.11      3.36 o
  12   5   3       65.43       67.37      4.11 o
  13   5   3       12.51       13.02      2.56 o
  14   5   3      202.97      193.80      6.60 o
  15   5   3       69.33       81.53      4.92 o
  16   5   3       30.88       45.58      4.05 o
  17   5   3        8.82       11.33      3.11 o
  18   5   3       17.45       12.67      5.11 o
 -19   6   3       22.09       29.08      4.61 o
 -18   6   3        8.17        5.52      2.69 o
 -17   6   3        0.52       -1.90      1.90 o
 -16   6   3        5.85        7.14      2.59 o
 -15   6   3        4.81       11.10      2.22 o
 -14   6   3       39.84       43.64      2.97 o
 -13   6   3       19.92       14.19      2.11 o
 -12   6   3      134.12      125.64      4.16 o
 -11   6   3      691.82      647.87     11.28 o
 -10   6   3      137.48      143.03      4.26 o
  -9   6   3        0.08       -1.33      1.33 o
  -8   6   3       23.78       28.43      2.09 o
  -7   6   3        3.10        0.48      1.30 o
  -6   6   3       20.65       15.58      1.69 o
  -5   6   3       57.36       58.13      2.59 o
  -4   6   3      232.64      244.82      5.37 o
  -3   6   3      461.97      458.72      7.57 o
  -2   6   3      629.28      639.21     13.72 o
  -1   6   3      390.22      337.54      7.56 o
   0   6   3      250.02      207.07      7.78 o
   1   6   3      221.60      215.85      5.58 o
   2   6   3       67.47       50.57      2.91 o
   3   6   3        4.70        3.17      1.59 o
   4   6   3        1.14       -0.27      1.48 o
   5   6   3      129.63      144.05      6.81 o
   6   6   3      312.48      318.98      7.65 o
   7   6   3       49.97       38.33      2.94 o
   8   6   3      246.50      228.68      6.38 o
   9   6   3      505.35      502.56     10.93 o
  10   6   3      335.36      318.53     10.92 o
  11   6   3       12.49       16.78      2.77 o
  12   6   3        1.62        2.89      2.31 o
  13   6   3        4.72        3.97      2.40 o
  14   6   3        0.67       -1.21      3.10 o
  15   6   3        0.01        2.83      2.72 o
  16   6   3       24.24       22.59      3.50 o
  17   6   3       80.99       88.01      5.55 o
 -18   7   3       29.88       28.28      3.66 o
 -17   7   3        1.91        2.14      2.52 o
 -16   7   3        2.52        6.93      2.31 o
 -15   7   3      141.47      173.10      7.01 o
 -14   7   3       20.02       28.50      2.72 o
 -13   7   3        5.35        4.53      1.93 o
 -12   7   3       64.75       56.67      3.21 o
 -11   7   3       41.94       42.06      2.83 o
 -10   7   3      210.77      170.10      4.82 o
  -9   7   3       41.76       37.58      2.57 o
  -8   7   3       80.17       82.65      3.34 o
  -7   7   3       47.88       49.54      2.70 o
  -6   7   3       14.83        8.63      1.71 o
  -5   7   3      109.18      102.09      3.52 o
  -4   7   3      576.40      581.35     10.11 o
  -3   7   3      409.20      443.71      9.13 o
  -2   7   3        1.36       -1.34      1.39 o
  -1   7   3      142.28      149.55      4.12 o
   0   7   3       81.84       74.47      3.76 o
   1   7   3      242.46      229.47      6.09 o
   2   7   3      465.21      473.96     13.41 o
   3   7   3      198.38      195.95      5.72 o
   4   7   3      174.78      173.55      5.39 o
   5   7   3      371.70      394.47      9.01 o
   6   7   3      186.68      182.25      7.66 o
   7   7   3       39.09       46.00      3.39 o
   8   7   3       30.70       34.66      3.12 o
   9   7   3      115.57      119.38      4.97 o
  10   7   3      243.67      223.00      6.89 o
  11   7   3       37.53       31.48      3.25 o
  12   7   3       14.98       15.51      3.56 o
  13   7   3       26.29       32.97      3.48 o
  14   7   3       81.84       90.34      8.05 o
  15   7   3       47.61       62.77      4.70 o
  16   7   3       19.55       22.91      3.63 o
 -17   8   3        8.99        5.85      4.19 o
 -16   8   3        3.85        1.41      2.71 o
 -15   8   3        0.14        3.75      2.61 o
 -14   8   3       10.98        3.05      2.18 o
 -13   8   3        4.02        3.14      2.00 o
 -12   8   3       69.26       89.23      3.93 o
 -11   8   3      257.90      266.02      6.84 o
 -10   8   3       67.84       83.83      3.80 o
  -9   8   3       31.91       33.80      3.89 o
  -8   8   3       46.44       41.95      2.99 o
  -7   8   3        0.51       -0.44      1.56 o
  -6   8   3        0.31       -0.44      1.49 o
  -5   8   3       19.24       17.40      2.08 o
  -4   8   3       52.80       48.45      4.08 o
  -3   8   3      218.72      202.21      4.69 o
  -2   8   3      256.25      275.34      5.57 o
  -1   8   3       62.55       60.44      3.70 o
   0   8   3       26.65       18.97      2.66 o
   1   8   3      297.08      338.13      8.24 o
   2   8   3       72.30       60.52      3.61 o
   3   8   3        0.03       -1.75      1.75 o
   4   8   3        0.88        0.59      1.89 o
   5   8   3       55.92       56.20      4.93 o
   6   8   3      151.52      144.59      9.57 o
   7   8   3       11.55       14.03      2.56 o
   8   8   3       65.70       72.31      5.05 o
   9   8   3      143.36      153.61      5.71 o
  10   8   3       41.66       34.22      3.38 o
  11   8   3       21.52       32.52      3.50 o
  12   8   3       15.53       22.01      3.22 o
  13   8   3        5.03        6.79      4.00 o
  14   8   3        5.55        2.21      2.68 o
  15   8   3       12.07       14.97      3.31 o
 -15   9   3       44.19       47.39      4.36 o
 -14   9   3        8.36        9.32      2.94 o
 -13   9   3       32.56       41.42      3.30 o
 -12   9   3      107.64      118.85      4.73 o
 -11   9   3        0.01        2.46      2.20 o
 -10   9   3       12.09       10.44      2.25 o
  -9   9   3        0.32       -1.82      1.82 o
  -8   9   3       50.87       44.88      3.09 o
  -7   9   3      209.71      184.34      5.36 o
  -6   9   3      161.79      171.12      5.15 o
  -5   9   3       72.65       83.81      3.81 o
  -4   9   3       18.02       26.36      2.48 o
  -3   9   3       28.47       27.03      2.97 o
  -2   9   3       54.20       59.27      9.37 o
  -1   9   3        2.08        1.91      2.16 o
   0   9   3       17.69       10.86      2.45 o
   1   9   3       94.00       93.65      4.49 o
   2   9   3       26.77       30.19      3.12 o
   3   9   3       30.80       32.60      3.14 o
   4   9   3        3.12        0.61      2.22 o
   5   9   3      220.82      224.65      6.98 o
   6   9   3       58.56       57.22      5.34 o
   7   9   3        0.01       -1.73      2.13 o
   8   9   3       22.02       24.25      3.96 o
   9   9   3        0.00        7.27      2.55 o
  10   9   3        1.08        0.32      2.36 o
  11   9   3       12.55       11.70      2.87 o
  12   9   3       35.36       44.30      7.87 o
  13   9   3       29.27       39.10      4.03 o
  14   9   3        8.94       18.00      3.84 o
 -14  10   3       39.50       39.10      4.83 o
 -13  10   3        9.55       10.20      3.18 o
 -12  10   3       27.83       34.34      5.15 o
 -11  10   3       36.68       35.40      3.29 o
 -10  10   3        2.10       -2.12      2.12 o
  -9  10   3       21.44       20.20      2.70 o
  -8  10   3       50.25       50.54      3.49 o
  -7  10   3        3.55        3.19      2.06 o
  -6  10   3        3.04        2.05      2.38 o
  -5  10   3        3.26        4.72      2.35 o
  -4  10   3        7.77       12.68      2.87 o
  -3  10   3        9.32       11.69      3.53 o
  -2  10   3       47.04       53.26      5.62 o
  -1  10   3       71.47       67.11      4.34 o
   0  10   3       36.37       32.02      3.36 o
   1  10   3       66.32       72.29      4.56 o
   2  10   3       11.13       10.82      2.66 o
   3  10   3       13.94       12.21      2.73 o
   4  10   3       18.60       17.04      2.92 o
   5  10   3        5.11        2.00      2.39 o
   6  10   3       18.31       21.38      3.11 o
   7  10   3       10.06        8.58      2.75 o
   8  10   3       39.82       45.12      4.00 o
   9  10   3       48.84       54.76      4.54 o
  10  10   3        0.08       -2.06      2.47 o
  11  10   3        0.28        2.97      2.75 o
  12  10   3        0.06       -0.60      2.73 o
 -11  11   3       15.27       19.93      3.65 o
 -10  11   3        0.00       -0.30      3.48 o
  -9  11   3        3.34        4.24      4.06 o
  -8  11   3       24.21       34.47      3.88 o
  -7  11   3       53.19       56.89      4.69 o
  -6  11   3        7.98       10.50      2.92 o
  -5  11   3        1.96       -0.95      2.48 o
  -4  11   3        1.76       -1.36      2.44 o
  -3  11   3        0.80       -2.90      2.90 o
  -2  11   3       10.74       12.66      3.54 o
  -1  11   3        0.25        1.48      3.49 o
   0  11   3        3.96        2.25      2.53 o
   1  11   3       23.29       27.75      4.18 o
   2  11   3      118.18      128.17      5.86 o
   3  11   3       41.68       45.84      6.24 o
   4  11   3       24.96       29.99      4.38 o
   5  11   3       24.04       30.41      3.68 o
   6  11   3        0.11       -0.63      2.66 o
   7  11   3       12.42       10.94      3.41 o
   8  11   3        0.07       -3.12      3.12 o
   9  11   3       10.58        3.72      2.88 o
  10  11   3        0.88        1.84      3.36 o
  -8  12   3        5.66        2.76      3.78 o
  -7  12   3        2.28        2.24      3.73 o
  -6  12   3       11.20        8.96      4.93 o
  -5  12   3       37.17       45.04      4.35 o
  -4  12   3       19.33       23.02      4.40 o
  -3  12   3        0.04       -3.73      4.15 o
  -2  12   3        0.63       -1.44      3.36 o
  -1  12   3        8.15        6.93      3.73 o
   0  12   3        5.09       10.38      3.14 o
   1  12   3        6.68        8.68      3.12 o
   2  12   3        9.03       11.34      3.19 o
   3  12   3        3.92        5.95      2.99 o
   4  12   3        0.74        1.77      2.91 o
   5  12   3        6.89        6.88      3.04 o
   6  12   3       40.09       42.04      4.45 o
 -21   0   4       50.81       48.42      8.82 o
 -20   0   4       12.08       18.50      6.40 o
 -19   0   4       36.92       35.27      7.26 o
 -18   0   4        2.07        1.55      6.48 o
 -17   0   4        6.25       10.61      2.97 o
 -16   0   4        8.11        5.07      6.22 o
 -15   0   4       12.68        6.19      3.54 o
 -14   0   4      283.34      281.43     16.43 o
 -13   0   4      430.96      438.87     11.42 o
 -12   0   4      798.75      757.15     17.19 o
 -11   0   4      261.55      282.04      7.80 o
 -10   0   4      369.15      370.56      9.18 o
  -9   0   4      272.17      268.77      5.65 o
  -8   0   4      789.45     1027.73     17.16 o
  -7   0   4      184.07      186.69      3.96 o
  -6   0   4      243.22      261.06      6.17 o
  -5   0   4     1017.64      993.88    114.99 o
  -4   0   4      252.31      215.79      6.57 o
  -3   0   4     1024.02     1178.22     31.82 o
  -1   0   4     5535.08     5575.37    149.74 o
   0   0   4      666.95      556.26     15.56 o
   1   0   4     1196.33     1587.42     30.57 o
   2   0   4       32.88       40.62      1.31 o
   3   0   4      519.26      555.66      9.51 o
   4   0   4      500.35      508.72      8.93 o
   5   0   4       16.98       14.34      2.07 o
   6   0   4      748.23      818.05     19.54 o
   7   0   4     2073.06     1980.14     46.34 o
   8   0   4      602.87      487.16     11.97 o
   9   0   4      143.68      127.14      6.14 o
  10   0   4      801.23      802.92     18.57 o
  11   0   4      114.14      138.26      6.03 o
  12   0   4       37.71       37.01      3.72 o
  13   0   4      152.41      124.67      6.13 o
  14   0   4       53.19       50.39      4.55 o
  15   0   4       32.97       39.51      4.40 o
  16   0   4       48.80       38.72      4.53 o
  17   0   4       85.81       85.35     13.66 o
  18   0   4       34.22       42.24      5.11 o
  19   0   4       73.25       72.88      6.50 o
 -21   1   4        2.18       -4.58      4.58 o
 -20   1   4        0.06       -0.82      3.48 o
 -19   1   4       67.24       79.73     12.28 o
 -18   1   4       94.93       92.38      5.13 o
 -17   1   4        0.02        1.96      1.84 o
 -16   1   4      225.97      232.64      5.89 o
 -15   1   4      105.15      101.37      3.82 o
 -14   1   4      973.58      938.97     15.12 o
 -13   1   4       31.25       32.00      2.27 o
 -12   1   4       11.52        9.03      1.65 o
 -11   1   4       32.73       37.92      2.27 o
 -10   1   4       10.01       13.47      1.52 o
  -9   1   4      453.11      494.81      7.09 o
  -8   1   4      894.74      927.83     12.10 o
  -7   1   4      401.27      593.36      7.92 o
  -6   1   4     1553.16     1648.95     26.42 o
  -5   1   4      875.56      858.81     12.06 o
  -4   1   4      180.71      189.58      3.62 o
  -3   1   4      649.54      666.31     10.78 o
  -2   1   4      110.58      105.30      2.10 o
  -1   1   4     1851.68     2186.11     34.14 o
   0   1   4     1680.23     1887.79     23.13 o
   1   1   4        0.42       13.69      0.58 o
   2   1   4      186.46      162.28      2.44 o
   3   1   4      554.59      505.16      6.31 o
   4   1   4      657.12      611.60      6.95 o
   5   1   4      628.66      641.87      9.94 o
   6   1   4     1405.46     1359.25     17.56 o
   7   1   4       13.73       20.35      1.75 o
   8   1   4      264.46      292.97      4.90 o
   9   1   4        2.00        3.97      0.99 o
  10   1   4      100.58       94.49      2.67 o
  11   1   4       74.01       59.79      3.09 o
  12   1   4      189.99      171.23      7.69 o
  13   1   4      328.31      335.59     10.01 o
  14   1   4       10.39       14.71      2.22 o
  15   1   4      154.03      157.19      5.15 o
  16   1   4       27.71       25.84      2.89 o
  17   1   4       22.06       26.01      3.03 o
  18   1   4        0.63       -1.22      2.22 o
  19   1   4        6.23        5.96      2.75 o
 -21   2   4      118.78      134.02      6.76 o
 -20   2   4       58.38       65.34      6.40 o
 -19   2   4       47.80       48.93     17.03 o
 -18   2   4        0.01       -1.43      2.30 o
 -17   2   4        0.43       -0.84      1.74 o
 -16   2   4        6.43        6.75      1.94 o
 -15   2   4       23.20       30.39      2.84 o
 -14   2   4        0.53       -1.80      1.80 o
 -13   2   4      971.75      976.79     17.70 o
 -12   2   4      236.60      222.62      5.67 o
 -11   2   4        1.33       -0.41      1.22 o
 -10   2   4      118.94      124.73      3.67 o
  -9   2   4      626.08      668.76     10.38 o
  -8   2   4        2.76        6.87      1.16 o
  -7   2   4      768.54      850.71     11.16 o
  -6   2   4      125.48      124.26      2.36 o
  -5   2   4      271.51      267.94     30.64 o
  -4   2   4       86.80       71.07      1.42 o
  -3   2   4      253.14      183.75      2.40 o
  -2   2   4      989.37      928.39     10.77 o
  -1   2   4     3747.55     3834.74     39.39 o
   0   2   4      776.32      790.46     10.15 o
   1   2   4      164.20      111.76      2.09 o
   2   2   4      820.29      828.02      9.88 o
   3   2   4      683.91      892.16     10.67 o
   4   2   4        0.89        0.87      0.59 o
   5   2   4        5.99       15.59      1.09 o
   6   2   4        4.09        1.16      1.14 o
   7   2   4      722.20      755.38     11.67 o
   8   2   4      407.75      404.99      7.04 o
   9   2   4       21.53       18.10      2.68 o
  10   2   4      114.02       94.70      3.20 o
  11   2   4       11.85       13.01      1.92 o
  12   2   4       57.37       53.10      3.05 o
  13   2   4        2.03        0.41      1.68 o
  14   2   4       11.64        6.25      1.99 o
  15   2   4        0.35        2.81      1.99 o
  16   2   4       23.14       17.34      2.59 o
  17   2   4       95.74      103.00      4.83 o
  18   2   4       60.28       65.73      4.29 o
  19   2   4       51.69       64.04      6.81 o
 -21   3   4        8.19        8.91      3.35 o
 -20   3   4        6.30        7.13      2.95 o
 -19   3   4       61.94       63.07      4.66 o
 -18   3   4       29.33       29.12      4.20 o
 -17   3   4       57.07       60.25      3.42 o
 -16   3   4       72.50       72.99      3.55 o
 -15   3   4        1.04       -0.57      1.57 o
 -14   3   4      440.69      459.12      8.62 o
 -13   3   4      171.21      164.36      7.59 o
 -12   3   4        2.79       -0.04      1.34 o
 -11   3   4        0.80       -0.86      1.19 o
 -10   3   4       88.24       84.11      3.62 o
  -9   3   4      208.49      191.15      6.14 o
  -8   3   4      399.67      425.30      6.46 o
  -7   3   4        0.55        6.98      3.86 o
  -6   3   4     1294.82     1437.04     16.79 o
  -5   3   4      301.66      249.75      3.69 o
  -4   3   4       19.56       33.42      1.51 o
  -3   3   4      947.89      935.38     11.09 o
  -2   3   4     1057.08     1200.07     13.95 o
  -1   3   4      129.53      148.30      2.52 o
   0   3   4      791.60      900.90     10.73 o
   1   3   4      157.59      164.60      2.99 o
   2   3   4      311.49      310.17      4.79 o
   3   3   4      171.48      141.13      3.26 o
   4   3   4       51.39       25.48      1.28 o
   5   3   4       35.21       25.66      1.20 o
   6   3   4      477.96      498.30      8.03 o
   7   3   4      176.34      173.31      4.78 o
   8   3   4       32.28       29.71      2.61 o
   9   3   4      147.48      138.96      4.64 o
  10   3   4      240.33      230.72      6.30 o
  11   3   4      102.83       91.29      4.15 o
  12   3   4      126.42      118.61      4.70 o
  13   3   4        0.33       -1.09      1.90 o
  14   3   4        3.59        1.51      1.84 o
  15   3   4       83.48       79.67      4.85 o
  16   3   4       35.99       30.69      3.03 o
  17   3   4        5.29        1.58      2.33 o
  18   3   4       21.31       22.58      3.10 o
  19   3   4        2.24        4.48      3.59 o
 -20   4   4        1.34        2.49      3.49 o
 -19   4   4        6.45        6.09      3.24 o
 -18   4   4        0.99        8.41      3.41 o
 -17   4   4       11.72       13.66      2.62 o
 -16   4   4        1.43        2.54      1.86 o
 -15   4   4        5.46       12.63      2.07 o
 -14   4   4       11.24       10.92      1.89 o
 -13   4   4      270.45      258.63      5.89 o
 -12   4   4       27.04       22.57      2.07 o
 -11   4   4       77.63       68.50      2.91 o
 -10   4   4      215.51      236.59      5.12 o
  -9   4   4      124.55      137.52      3.64 o
  -8   4   4        5.90        6.58      1.30 o
  -7   4   4       39.18       40.42      1.77 o
  -6   4   4        0.02        0.41      0.89 o
  -5   4   4     1076.99     1134.73     14.91 o
  -4   4   4       23.11       26.25      1.30 o
  -3   4   4      410.64      382.98      4.89 o
  -2   4   4       39.04       46.62      1.59 o
  -1   4   4      498.80      514.50      6.71 o
   0   4   4        3.62        1.68      0.79 o
   1   4   4       14.24       34.02      1.54 o
   2   4   4      191.93      216.45      3.91 o
   3   4   4       18.88       27.74      1.64 o
   4   4   4       21.44       25.82      1.64 o
   5   4   4        0.61       -1.37      1.37 o
   6   4   4        0.27        3.59      1.05 o
   7   4   4      515.16      484.33      8.19 o
   8   4   4      234.48      228.84      6.30 o
   9   4   4       58.19       74.85      4.53 o
  10   4   4      158.22      160.60      5.31 o
  11   4   4        7.31        6.33      2.12 o
  12   4   4        0.53        0.58      2.02 o
  13   4   4        4.09        0.46      2.11 o
  14   4   4        0.18        1.01      2.10 o
  15   4   4       15.53       13.02      2.81 o
  16   4   4       36.80       31.72      3.15 o
  17   4   4       48.92       61.78      4.22 o
  18   4   4        1.26        2.81      2.45 o
 -20   5   4        0.20       -2.22      3.32 o
 -19   5   4        1.75        6.04      4.58 o
 -18   5   4        5.36        5.14      3.16 o
 -17   5   4       19.04       29.51      3.70 o
 -16   5   4        7.57        8.46      3.50 o
 -15   5   4        3.10        1.51      1.79 o
 -14   5   4        0.00       -1.65      2.00 o
 -13   5   4       10.23       12.82      2.09 o
 -12   5   4      105.78      103.51      4.01 o
 -11   5   4      132.54      142.31      4.20 o
 -10   5   4        5.97        7.35      1.55 o
  -9   5   4       75.43       85.43      3.14 o
  -8   5   4      195.20      185.96      6.66 o
  -7   5   4       20.77       23.15      2.36 o
  -6   5   4       10.65       10.88      1.42 o
  -5   5   4        0.58        1.19      1.37 o
  -4   5   4       14.08       18.05      1.58 o
  -3   5   4       20.23       15.60      1.50 o
  -2   5   4      406.50      469.83      7.09 o
  -1   5   4      104.71      117.84      3.64 o
   0   5   4      243.36      253.24      4.98 o
   1   5   4        7.07       16.47      1.48 o
   2   5   4       95.42       66.56      2.46 o
   3   5   4      206.50      195.28      7.08 o
   4   5   4       98.71      108.19      3.97 o
   5   5   4        0.01       -0.79      1.09 o
   6   5   4       50.40       47.24      2.29 o
   7   5   4       36.60       37.09      3.69 o
   8   5   4      310.48      310.24      6.09 o
   9   5   4        0.13       -0.01      1.88 o
  10   5   4      123.71      134.80      4.99 o
  11   5   4        4.42        1.63      2.08 o
  12   5   4       37.11       38.35      3.32 o
  13   5   4       52.60       37.61      4.50 o
  14   5   4       64.12       58.99      4.16 o
  15   5   4       12.83       14.16      2.90 o
  16   5   4        8.11        7.46      2.79 o
  17   5   4        0.95        8.39      2.98 o
 -19   6   4       12.53        5.88      5.19 o
 -18   6   4        0.50       -2.78      2.78 o
 -17   6   4        0.40       -1.04      2.90 o
 -16   6   4       68.49       62.56      4.27 o
 -15   6   4        3.54        2.88      2.42 o
 -14   6   4       11.89        9.79      2.12 o
 -13   6   4        0.86       -0.64      1.66 o
 -12   6   4        6.86        6.82      1.87 o
 -11   6   4       11.56       14.75      1.97 o
 -10   6   4       18.45       20.63      2.07 o
  -9   6   4       91.27       93.98      3.41 o
  -8   6   4      141.35      149.53      4.12 o
  -7   6   4       23.13       18.19      2.88 o
  -6   6   4       79.80       82.93      3.00 o
  -5   6   4        1.36        0.13      1.24 o
  -4   6   4      109.46      108.38      4.63 o
  -3   6   4      306.92      323.14      5.61 o
  -2   6   4       10.51       10.54      1.60 o
  -1   6   4      154.81      141.63      4.37 o
   0   6   4        0.53       -1.17      1.17 o
   1   6   4       14.07       19.72      1.78 o
   2   6   4       37.27       38.64      2.59 o
   3   6   4       28.01       22.02      2.15 o
   4   6   4      152.19      155.10      4.82 o
   5   6   4      389.49      382.82      8.52 o
   6   6   4        2.49        0.60      1.73 o
   7   6   4       19.09       15.92      2.36 o
   8   6   4       48.96       47.82      4.02 o
   9   6   4        2.38        1.46      2.01 o
  10   6   4       60.95       58.64      6.76 o
  11   6   4        7.32        9.89      2.38 o
  12   6   4        0.08        0.96      2.16 o
  13   6   4        4.60        1.34      2.24 o
  14   6   4        1.87       -1.03      2.32 o
  15   6   4       11.24       14.07      4.13 o
  16   6   4        1.08        5.43      2.92 o
  17   6   4        1.73        0.16      3.07 o
 -18   7   4        1.44        5.90      3.70 o
 -17   7   4       12.23       12.25      3.70 o
 -16   7   4       15.53       16.47      3.82 o
 -15   7   4        0.43        0.84      2.45 o
 -14   7   4        1.88       -0.93      2.12 o
 -13   7   4        4.83        2.58      2.34 o
 -12   7   4        8.93        8.45      1.98 o
 -11   7   4       22.21       22.52      2.33 o
 -10   7   4       17.54       12.42      1.93 o
  -9   7   4        1.26       -1.39      1.39 o
  -8   7   4        0.06       -1.47      1.47 o
  -7   7   4        1.79       -0.19      1.45 o
  -6   7   4       81.34       75.42      3.13 o
  -5   7   4        3.53        1.73      1.51 o
  -4   7   4        0.89       -0.10      1.45 o
  -3   7   4       19.51       19.60      1.98 o
  -2   7   4       67.96       56.20      2.82 o
  -1   7   4       35.76       49.41      2.64 o
   0   7   4        0.91       -0.40      1.42 o
   1   7   4       40.33       34.51      2.69 o
   2   7   4        0.39       -1.59      1.59 o
   3   7   4        8.17        4.48      1.93 o
   4   7   4       22.65       21.39      2.49 o
   5   7   4       29.85       25.73      2.73 o
   6   7   4       18.32       20.08      2.53 o
   7   7   4        1.26        0.80      1.99 o
   8   7   4       15.23       26.60      2.95 o
   9   7   4       38.93       41.38      4.14 o
  10   7   4        2.54        1.92      2.12 o
  11   7   4        0.01        1.57      2.25 o
  12   7   4        0.06        4.80      2.38 o
  13   7   4        2.35        4.19      2.48 o
  14   7   4        0.09        1.54      2.49 o
  15   7   4        1.04        1.85      2.68 o
  16   7   4        5.81       12.90      4.93 o
 -17   8   4        7.27        4.04      3.66 o
 -16   8   4        2.31        3.59      3.39 o
 -15   8   4        3.60        0.17      3.22 o
 -14   8   4       14.94       12.60      3.21 o
 -13   8   4        0.81        2.59      2.40 o
 -12   8   4       24.67       29.56      3.30 o
 -11   8   4        0.23        1.75      2.15 o
 -10   8   4       27.78       27.79      2.58 o
  -9   8   4        9.57       17.50      2.21 o
  -8   8   4        0.19        0.00      1.66 o
  -7   8   4        9.78       12.37      2.00 o
  -6   8   4        0.03        1.66      2.22 o
  -5   8   4       20.06       17.73      2.22 o
  -4   8   4        5.29        4.75      1.77 o
  -3   8   4       95.08       76.15      6.78 o
  -2   8   4      150.72      135.47      4.27 o
  -1   8   4      249.59      244.04      5.75 o
   0   8   4       87.49       75.72      4.44 o
   1   8   4       28.48       18.65      2.52 o
   2   8   4      132.44      118.41      5.14 o
   3   8   4        0.12        0.12      1.91 o
   4   8   4       15.00       13.86      2.46 o
   5   8   4        3.54        3.57      2.39 o
   6   8   4      148.65      155.55      5.57 o
   7   8   4       24.29       25.00      2.95 o
   8   8   4        0.95        1.35      2.16 o
   9   8   4        6.83        6.36      2.41 o
  10   8   4        0.75        3.63      2.38 o
  11   8   4       34.17       28.88      3.35 o
  12   8   4        5.65       14.63      2.98 o
  13   8   4        0.03        1.96      2.59 o
  14   8   4        1.06        2.18      2.77 o
 -15   9   4        3.45        1.14      3.66 o
 -14   9   4        5.89        6.35      3.61 o
 -13   9   4       55.14       64.25      4.62 o
 -12   9   4        6.42        4.27      2.67 o
 -11   9   4        1.92        4.22      2.56 o
 -10   9   4        1.69        4.02      2.84 o
  -9   9   4        4.96        3.59      1.98 o
  -8   9   4        8.69        7.59      2.10 o
  -7   9   4        0.39        0.46      1.85 o
  -6   9   4        4.93        9.19      2.11 o
  -5   9   4      101.11      101.59      4.05 o
  -4   9   4       49.36       44.75      3.00 o
  -3   9   4       22.53       22.59      2.42 o
  -2   9   4        0.16        2.31      2.12 o
  -1   9   4       95.34       93.48      7.08 o
   0   9   4       11.51        6.08      2.36 o
   1   9   4        0.49        2.31      2.19 o
   2   9   4       60.33       48.69      3.63 o
   3   9   4        0.93       -0.03      2.13 o
   4   9   4       61.45       49.43      4.82 o
   5   9   4      173.01      180.88      6.25 o
   6   9   4       36.41       52.07      6.53 o
   7   9   4       10.45        7.38      2.57 o
   8   9   4       11.21        9.75      2.76 o
   9   9   4        0.60       -0.94      3.57 o
  10   9   4       10.28        9.47      2.82 o
  11   9   4        0.99        0.81      2.83 o
  12   9   4       12.62       17.37      4.38 o
  13   9   4        7.44        8.15      4.16 o
 -13  10   4       19.73       26.06      4.87 o
 -12  10   4       70.50       78.84      6.44 o
 -11  10   4       20.26       23.76      3.58 o
 -10  10   4       52.48       56.14      4.40 o
  -9  10   4       20.44       21.09      3.87 o
  -8  10   4        5.35       10.24      2.82 o
  -7  10   4        1.84        5.68      2.12 o
  -6  10   4        1.53       -1.95      1.95 o
  -5  10   4        0.23       -0.14      1.89 o
  -4  10   4        8.72        4.65      3.80 o
  -3  10   4        2.67        3.29      3.80 o
  -2  10   4       34.43       34.59      3.50 o
  -1  10   4        9.85       15.98      3.04 o
   0  10   4       16.72       19.27      3.05 o
   1  10   4       15.45       18.21      2.92 o
   2  10   4       12.32       10.50      2.96 o
   3  10   4        9.77        6.73      2.53 o
   4  10   4        6.36        7.59      3.91 o
   5  10   4       43.22       41.65      3.80 o
   6  10   4        2.02        0.28      3.16 o
   7  10   4       20.57       21.33      3.26 o
   8  10   4       56.17       55.84      4.43 o
   9  10   4       24.32       27.46      3.65 o
  10  10   4        5.79        6.07      3.42 o
  11  10   4        4.31        6.86      3.02 o
 -11  11   4        3.35        6.57      5.36 o
 -10  11   4        2.05       -3.40      3.44 o
  -9  11   4        8.31        7.00      3.05 o
  -8  11   4        1.97        1.79      2.90 o
  -7  11   4       20.74       18.35      4.41 o
  -6  11   4       20.86       15.47      4.09 o
  -5  11   4       17.09       14.87      5.71 o
  -4  11   4        6.66       10.37      5.53 o
  -3  11   4       49.05       48.59      7.78 o
  -2  11   4       67.80       68.69      8.21 o
  -1  11   4        1.12       -0.44      2.75 o
   0  11   4       15.99       17.19      3.22 o
   1  11   4       39.51       40.66      4.02 o
   2  11   4        1.50       -1.75      2.43 o
   3  11   4        3.17        1.21      2.55 o
   4  11   4        1.83        3.63      4.36 o
   5  11   4       11.00        2.09      3.95 o
   6  11   4       40.93       44.24      4.15 o
   7  11   4       13.61        7.95      3.99 o
   8  11   4        2.02        4.53      3.49 o
  -7  12   4       15.20       23.00      6.57 o
  -6  12   4        3.41       -1.56      4.84 o
  -5  12   4        3.56       -3.11      5.01 o
  -4  12   4        8.91        6.92      5.53 o
  -3  12   4        1.92       -4.32      4.32 o
  -2  12   4       21.16       12.10      5.88 o
  -1  12   4       44.34       48.66     12.10 o
   0  12   4       44.79       46.20      5.43 o
   1  12   4        4.65        6.57      3.78 o
   2  12   4        0.37       -0.70      3.35 o
   3  12   4        0.99        0.37      4.32 o
   4  12   4        4.55        1.83      3.40 o
   5  12   4        0.97       -0.86      4.67 o
 -21   1   5        4.69       -1.09      3.91 o
 -20   1   5        9.70        9.51      4.16 o
 -19   1   5        5.88        9.37      3.77 o
 -18   1   5       13.22       15.43      3.91 o
 -17   1   5       47.64       46.18      6.74 o
 -16   1   5        2.91        2.56      3.05 o
 -15   1   5       39.16       35.18      2.70 o
 -14   1   5       88.42       83.80      3.36 o
 -13   1   5       36.14       36.61      2.22 o
 -12   1   5       12.99        9.65      1.42 o
 -11   1   5       37.04       39.82      2.25 o
 -10   1   5       56.35       64.86      2.30 o
  -9   1   5        0.10        0.83      0.69 o
  -8   1   5       60.85       75.58      2.12 o
  -7   1   5       15.08       18.59      0.96 o
  -6   1   5       33.54       46.53      1.80 o
  -5   1   5       78.18      102.61      3.90 o
  -4   1   5       42.43       52.40      2.36 o
  -3   1   5     1683.04     2039.17     31.94 o
  -2   1   5      984.43     1158.38     15.84 o
  -1   1   5      367.45      410.83      6.13 o
   0   1   5     2465.48     2793.86     38.29 o
   1   1   5       74.15       99.06      1.63 o
   2   1   5      945.95      991.94     21.72 o
   3   1   5      860.31      964.81     11.41 o
   4   1   5      131.83      139.64      2.34 o
   5   1   5      215.48      244.89      4.71 o
   6   1   5      168.63      194.63      4.23 o
   7   1   5       99.27       98.98      3.19 o
   8   1   5       57.46       64.66      4.93 o
   9   1   5       40.62       40.47      2.48 o
  10   1   5      125.54      134.85      4.14 o
  11   1   5       84.32       79.78      4.04 o
  12   1   5       18.08       23.43      2.37 o
  13   1   5        0.06        0.75      1.74 o
  14   1   5        0.53       -0.08      1.82 o
  15   1   5        1.49        7.65      2.15 o
  16   1   5        5.52        5.35      2.27 o
  17   1   5        1.09        4.82      2.39 o
  18   1   5        0.19       -2.36      2.36 o
 -21   2   5       19.45       23.32      3.86 o
 -20   2   5        1.00        5.37      3.86 o
 -19   2   5        8.72        4.23      3.59 o
 -18   2   5        0.09        2.93      4.93 o
 -17   2   5       33.42       32.28      4.58 o
 -16   2   5        9.48       10.29     10.98 o
 -15   2   5       39.16       35.07      3.73 o
 -14   2   5       12.17       11.21      1.98 o
 -13   2   5       24.49       28.96      2.40 o
 -12   2   5      133.38      137.00      4.20 o
 -11   2   5       12.86       14.59      1.81 o
 -10   2   5       24.95       33.85      1.73 o
  -9   2   5       50.99       58.50      1.85 o
  -8   2   5       10.69       14.09      0.98 o
  -7   2   5      211.45      233.29      4.96 o
  -6   2   5       23.59       25.64      0.97 o
  -5   2   5        1.50        3.32      0.93 o
  -4   2   5      103.30      127.75      2.70 o
  -3   2   5      288.34      272.11      3.62 o
  -2   2   5      137.95      123.95      2.00 o
  -1   2   5       65.40       82.01      1.65 o
   0   2   5      162.27      176.21      3.33 o
   1   2   5        1.69        0.69      0.54 o
   2   2   5      127.25      134.85      2.57 o
   3   2   5       14.11       11.37      0.95 o
   4   2   5       11.85       15.83      1.17 o
   5   2   5       62.59       79.20      3.27 o
   6   2   5       42.83       54.10      3.39 o
   7   2   5        0.91        2.93      1.05 o
   8   2   5      257.73      245.65      6.15 o
   9   2   5      143.78      143.20      3.36 o
  10   2   5        3.05        6.15      1.68 o
  11   2   5        9.26        9.35      1.87 o
  12   2   5       52.57       47.25      3.03 o
  13   2   5        2.43        2.18      1.78 o
  14   2   5        8.41        6.58      2.06 o
  15   2   5        0.20       -0.30      1.96 o
  16   2   5       14.75       16.76      2.67 o
  17   2   5       33.45       37.13      3.46 o
  18   2   5       21.48       23.07      3.25 o
 -20   3   5       11.47       13.96      3.43 o
 -19   3   5        2.82        1.64      3.12 o
 -18   3   5       15.00       12.87      3.06 o
 -17   3   5       55.44       38.62      4.55 o
 -16   3   5       46.05       44.35      4.57 o
 -15   3   5        0.01       -0.66      2.01 o
 -14   3   5        0.02        3.17      1.63 o
 -13   3   5       63.77       60.09      2.87 o
 -12   3   5       68.93       62.57      2.80 o
 -11   3   5        0.02       -1.25      1.25 o
 -10   3   5      126.03      128.98      3.89 o
  -9   3   5       55.90       56.35      2.05 o
  -8   3   5        6.56        6.00      0.92 o
  -7   3   5       24.68       23.67      1.17 o
  -6   3   5      153.81      140.44      2.89 o
  -5   3   5      584.44      637.26      8.74 o
  -4   3   5     1304.75     1408.47     20.17 o
  -3   3   5       79.78       85.83      3.47 o
  -2   3   5       78.82       97.92      2.80 o
  -1   3   5      245.86      272.16      4.29 o
   0   3   5        1.83       -0.16      0.62 o
   1   3   5      289.01      317.95      4.83 o
   2   3   5       74.04       69.42      1.95 o
   3   3   5        4.71        2.53      0.87 o
   4   3   5      360.81      334.71      5.73 o
   5   3   5       32.67       40.70      2.75 o
   6   3   5       33.22       33.04      2.31 o
   7   3   5      194.65      191.63      5.15 o
   8   3   5       38.22       34.82      2.65 o
   9   3   5       55.62       51.41      3.21 o
  10   3   5       30.10       27.84      2.69 o
  11   3   5        2.47        2.43      1.96 o
  12   3   5        0.01        1.10      1.70 o
  13   3   5        3.64        5.54      1.93 o
  14   3   5       57.73       54.33      3.47 o
  15   3   5      139.45      138.26      5.23 o
  16   3   5       16.76       23.97      3.03 o
  17   3   5       12.71        9.88      2.74 o
  18   3   5        1.09       -1.11      2.63 o
 -20   4   5        3.28        3.58      2.99 o
 -19   4   5        0.00        2.45      3.32 o
 -18   4   5       41.74       41.28      5.79 o
 -17   4   5       25.87       27.05      4.58 o
 -16   4   5       20.96       20.49      3.66 o
 -15   4   5      141.38      135.44      8.99 o
 -14   4   5       94.37       80.38      4.13 o
 -13   4   5       11.21        9.24      1.83 o
 -12   4   5        0.70       -0.55      1.49 o
 -11   4   5      336.03      335.93      6.62 o
 -10   4   5      832.62      859.97     14.88 o
  -9   4   5      481.23      518.90      8.82 o
  -8   4   5       14.60       20.16      1.45 o
  -7   4   5      560.13      598.79      8.62 o
  -6   4   5       63.40       70.69      2.01 o
  -5   4   5      327.65      356.10      5.06 o
  -4   4   5      256.19      271.35      4.54 o
  -3   4   5      800.93      750.17      9.33 o
  -2   4   5     1395.47     1560.70     18.18 o
  -1   4   5      455.06      481.05      6.41 o
   0   4   5      415.84      439.11      5.95 o
   1   4   5        0.19        0.59      0.90 o
   2   4   5       86.92      112.23      2.69 o
   3   4   5      237.81      209.41      4.32 o
   4   4   5      415.44      449.69      8.92 o
   5   4   5        0.61        0.57      0.98 o
   6   4   5      155.85      161.95      3.64 o
   7   4   5      253.27      258.82      4.99 o
   8   4   5      596.28      573.34     12.22 o
   9   4   5        8.10       12.40      2.74 o
  10   4   5      234.14      212.96      9.28 o
  11   4   5       57.88       71.16      5.16 o
  12   4   5      134.33      142.24      5.76 o
  13   4   5      101.26       87.59      4.60 o
  14   4   5        1.63       -1.32      1.92 o
  15   4   5       96.99       95.33      4.63 o
  16   4   5       38.35       31.94      3.31 o
  17   4   5        0.88       -1.11      2.38 o
 -19   5   5        0.39       -1.87      3.32 o
 -18   5   5        3.26        0.44      3.07 o
 -17   5   5       22.12       29.27      4.31 o
 -16   5   5       47.48       55.84      5.15 o
 -15   5   5       39.67       36.06      4.26 o
 -14   5   5       37.30       43.71      3.48 o
 -13   5   5      120.69      106.04      4.60 o
 -12   5   5       67.94       69.51      3.19 o
 -11   5   5       68.43       72.29      3.15 o
 -10   5   5      333.07      306.13      6.27 o
  -9   5   5      238.19      222.14      5.05 o
  -8   5   5       38.49       43.39      3.99 o
  -7   5   5       19.72       15.18      1.59 o
  -6   5   5        0.04       -1.12      1.12 o
  -5   5   5      315.90      318.66      5.36 o
  -4   5   5      807.89      803.46     11.17 o
  -3   5   5       33.03       36.01      1.81 o
  -2   5   5       91.39      101.78      3.07 o
  -1   5   5      148.05      171.95      3.54 o
   0   5   5       22.57       28.82      1.63 o
   1   5   5      121.09      117.28      3.23 o
   2   5   5       42.67       48.40      3.57 o
   3   5   5       15.82       12.08      1.47 o
   4   5   5      407.70      397.59      8.38 o
   5   5   5      278.33      293.60      5.66 o
   6   5   5       37.19       29.31      2.47 o
   7   5   5      334.19      336.88     12.26 o
   8   5   5       39.01       43.10      3.11 o
   9   5   5      323.36      329.14     11.39 o
  10   5   5      229.34      225.55      6.59 o
  11   5   5       33.01       38.00      3.26 o
  12   5   5        0.33       -0.67      2.61 o
  13   5   5        0.09        1.33      2.27 o
  14   5   5       11.67       13.92      2.93 o
  15   5   5       99.01      119.91      5.82 o
  16   5   5       18.65       27.98      3.81 o
 -18   6   5        6.90        7.54      5.27 o
 -17   6   5        3.48        4.55      3.42 o
 -16   6   5       14.08       12.60      3.53 o
 -15   6   5        1.86        2.15      3.07 o
 -14   6   5        4.03        3.73      3.03 o
 -13   6   5       30.40       30.59      3.58 o
 -12   6   5      143.62      158.33      5.62 o
 -11   6   5      145.93      139.59      6.33 o
 -10   6   5       16.02       10.93      1.79 o
  -9   6   5        0.17       -0.59      1.42 o
  -8   6   5       43.36       40.81      2.40 o
  -7   6   5       12.36        8.65      1.64 o
  -6   6   5        8.99       14.47      1.68 o
  -5   6   5       39.93       42.15      2.37 o
  -4   6   5      102.31      125.45      3.67 o
  -3   6   5      313.23      303.90      6.79 o
  -2   6   5       49.35       54.93      2.58 o
  -1   6   5       57.79       45.59      2.55 o
   0   6   5      163.50      149.64      4.07 o
   1   6   5       44.96       47.78      2.45 o
   2   6   5       55.87       58.47      2.72 o
   3   6   5        1.29        0.63      1.60 o
   4   6   5        1.87        1.12      1.66 o
   5   6   5      166.33      158.31      5.06 o
   6   6   5       86.69       88.04      4.15 o
   7   6   5       10.78       10.42      2.23 o
   8   6   5      279.47      277.16      7.34 o
   9   6   5      250.92      288.75      7.71 o
  10   6   5        0.13       -1.90      1.99 o
  11   6   5        7.59        6.67      2.41 o
  12   6   5       11.02        6.39      2.49 o
  13   6   5        4.57        3.37      2.46 o
  14   6   5        6.82       10.27      2.87 o
  15   6   5        2.95        4.15      2.82 o
  16   6   5       43.30       53.69      5.50 o
 -17   7   5        1.65       -0.26      3.45 o
 -16   7   5        1.38        1.32      3.15 o
 -15   7   5       46.71       47.65      5.05 o
 -14   7   5       10.96        9.56      5.01 o
 -13   7   5       27.92       28.67      4.67 o
 -12   7   5        4.83        6.00      2.33 o
 -11   7   5       36.92       37.84      3.43 o
 -10   7   5       19.96       19.32      2.88 o
  -9   7   5        7.50        5.10      1.80 o
  -8   7   5        0.32        1.29      1.54 o
  -7   7   5       39.39       39.50      2.54 o
  -6   7   5       60.22       56.99      4.06 o
  -5   7   5      440.29      456.61      9.54 o
  -4   7   5      164.96      161.34      5.91 o
  -3   7   5       83.04       64.00      3.86 o
  -2   7   5      177.32      165.41      4.39 o
  -1   7   5       11.60       14.26      1.87 o
   0   7   5       54.69       53.08      3.02 o
   1   7   5      125.48      117.96      3.82 o
   2   7   5      467.91      491.80     10.42 o
   3   7   5      197.74      196.73      9.14 o
   4   7   5      101.00      107.62      4.41 o
   5   7   5        3.45       -0.49      1.86 o
   6   7   5       84.49       78.48      4.05 o
   7   7   5       15.99       14.63      2.56 o
   8   7   5       77.48       82.41      5.61 o
   9   7   5       67.58       65.58      5.06 o
  10   7   5       51.11       46.95      4.42 o
  11   7   5       25.21       25.75      4.19 o
  12   7   5       44.89       49.51      3.99 o
  13   7   5       30.92       37.62      3.93 o
  14   7   5       11.69       18.38      3.97 o
  15   7   5       41.07       41.06      5.01 o
 -16   8   5       10.10       14.49      4.11 o
 -15   8   5        0.77       -0.59      7.44 o
 -14   8   5       16.04       22.92      4.27 o
 -13   8   5       21.78       30.84      4.33 o
 -12   8   5      102.98      110.79      6.55 o
 -11   8   5       81.28       71.80      4.84 o
 -10   8   5        0.01        1.39      2.31 o
  -9   8   5       22.18       28.77      5.56 o
  -8   8   5       15.87       19.10      3.40 o
  -7   8   5        9.16        8.17      1.91 o
  -6   8   5        1.80        1.83      1.71 o
  -5   8   5        4.67        6.27      1.80 o
  -4   8   5       61.28       66.06      3.76 o
  -3   8   5      213.16      207.76      6.07 o
  -2   8   5      164.39      172.12      6.64 o
  -1   8   5       66.22       75.01      3.49 o
   0   8   5       33.07       32.30      2.93 o
   1   8   5        9.33       12.04      2.36 o
   2   8   5       12.39       11.02      2.36 o
   3   8   5        0.38       -0.60      1.89 o
   4   8   5       23.26       25.82      2.85 o
   5   8   5       22.49       15.32      2.65 o
   6   8   5       67.03       71.51      5.69 o
   7   8   5       22.65       33.04      3.38 o
   8   8   5      175.64      186.59      6.41 o
   9   8   5       66.30       75.42      4.66 o
  10   8   5        5.43        7.08      2.65 o
  11   8   5        4.72        8.96      2.79 o
  12   8   5        9.17       15.70      3.61 o
  13   8   5        2.51       -2.98      3.05 o
 -14   9   5        1.16        6.97      3.91 o
 -13   9   5       14.12       21.84      4.40 o
 -12   9   5       16.11        9.52      3.64 o
 -11   9   5       12.37       17.45      3.84 o
 -10   9   5       33.27       33.43      4.50 o
  -9   9   5       35.86       30.27      3.43 o
  -8   9   5      178.75      191.32      6.57 o
  -7   9   5      109.04      116.61      5.31 o
  -6   9   5        2.61        0.50      2.30 o
  -5   9   5        0.48        0.89      2.78 o
  -4   9   5       17.89       13.00      3.27 o
  -3   9   5       77.66       81.50      3.82 o
  -2   9   5       52.46       52.54      3.72 o
  -1   9   5       29.59       28.01      3.05 o
   0   9   5       98.31      102.09      5.04 o
   1   9   5       44.81       37.94      3.33 o
   2   9   5        7.85        4.52      2.36 o
   3   9   5       18.38       15.84      2.72 o
   4   9   5      162.22      165.05      6.02 o
   5   9   5      341.45      362.50     12.09 o
   6   9   5       23.26       26.74      3.36 o
   7   9   5        6.57        5.09      2.55 o
   8   9   5        1.59       -2.40      2.80 o
   9   9   5       30.52       17.47      3.67 o
  10   9   5        0.17        0.40      6.22 o
  11   9   5        0.01       -1.77      3.29 o
  12   9   5       27.81       33.54      4.71 o
 -12  10   5       23.20       29.53      4.82 o
 -11  10   5       28.29       24.52      4.50 o
 -10  10   5        6.49        9.69      3.77 o
  -9  10   5       17.86       16.07      3.98 o
  -8  10   5        3.23        2.27      3.12 o
  -7  10   5       22.89       20.55      3.27 o
  -6  10   5       12.57       10.18      3.36 o
  -5  10   5        1.51        0.49      2.98 o
  -4  10   5       24.90       33.45      4.58 o
  -3  10   5        5.18        2.59      4.32 o
  -2  10   5       19.63       16.50      3.66 o
  -1  10   5       26.88       27.34      4.84 o
   0  10   5       44.69       38.54      4.63 o
   1  10   5       20.33       18.47      3.97 o
   2  10   5        2.69        0.67      2.93 o
   3  10   5        1.87        2.60      2.87 o
   4  10   5        1.12        3.03      3.06 o
   5  10   5       13.26       11.29      3.61 o
   6  10   5       34.35       37.70      6.74 o
   7  10   5        0.56        0.00      3.06 o
   8  10   5       21.56       16.81      4.15 o
   9  10   5        4.48        8.39      3.61 o
  10  10   5        2.41       -3.06      3.06 o
 -10  11   5        3.98       -1.73      5.01 o
  -9  11   5        4.00        0.70      3.48 o
  -8  11   5       16.11       17.35      4.19 o
  -7  11   5       18.91       18.22      4.21 o
  -6  11   5        0.44       -2.42      3.18 o
  -5  11   5        4.23        8.13      5.01 o
  -4  11   5        3.30        0.86      4.67 o
  -3  11   5        1.60        2.94      4.84 o
  -2  11   5        0.02        0.82      3.15 o
  -1  11   5       20.82       23.79      4.23 o
   0  11   5       31.73       30.46      4.52 o
   1  11   5       52.68       49.17      5.38 o
   2  11   5       14.69       11.89      3.73 o
   3  11   5        2.49       -1.99      3.06 o
   4  11   5        0.56       -1.06      2.98 o
   5  11   5        2.80        5.53      3.42 o
   6  11   5        2.63        1.94      3.36 o
   7  11   5        0.53       -1.73      3.18 o
  -4  12   5       35.89       45.30      8.30 o
  -3  12   5        4.15        3.29      5.71 o
  -2  12   5       13.31       11.07      6.05 o
  -1  12   5        4.05        4.71      3.73 o
   0  12   5        3.83        3.88      3.64 o
   1  12   5        7.62        5.75      6.40 o
   2  12   5        1.39       -4.32      4.32 o
 -20   0   6       16.44       18.85      6.57 o
 -19   0   6      120.06      127.95     11.76 o
 -18   0   6        2.45       -1.56      4.50 o
 -17   0   6        7.22        2.07      4.50 o
 -16   0   6       20.67       26.80      5.71 o
 -15   0   6      102.90       89.40      8.47 o
 -14   0   6      170.72      144.90      9.51 o
 -13   0   6       66.52       62.25      6.40 o
 -12   0   6       83.63       99.08      7.09 o
 -11   0   6      372.28      367.73      9.01 o
 -10   0   6        3.91        5.76      1.79 o
  -9   0   6        3.92        4.32      0.84 o
  -8   0   6       85.87      111.53      5.45 o
  -7   0   6      168.06      173.50      4.63 o
  -6   0   6       33.38       37.58      1.87 o
  -5   0   6      196.48      239.16      5.25 o
  -4   0   6        0.38        0.17      0.69 o
  -1   0   6      534.63      534.47     15.04 o
   0   0   6      877.27     1036.95     28.88 o
   1   0   6     1103.40     1246.91     25.11 o
   2   0   6      809.92      874.10     64.22 o
   3   0   6     1130.44     1128.69     18.67 o
   4   0   6       14.41       19.40      1.79 o
   5   0   6      533.44      539.97      9.72 o
   6   0   6     1771.51     1721.85     34.97 o
   7   0   6     1907.31     1947.00     39.61 o
   8   0   6     1009.74     1002.87     22.12 o
   9   0   6        1.29        0.00      3.03 o
  10   0   6      261.84      250.01      8.18 o
  11   0   6       32.16       38.12      3.91 o
  12   0   6       10.74       10.07      2.95 o
  13   0   6       30.77       22.37      3.61 o
  14   0   6       45.46       41.92      4.53 o
  15   0   6       38.10       43.09      6.57 o
  16   0   6       18.92       15.91      5.01 o
  17   0   6       84.16      106.51      9.16 o
 -20   1   6        0.19       -1.73      3.67 o
 -19   1   6       53.17       61.44      7.95 o
 -18   1   6       60.11       57.20      5.56 o
 -17   1   6       19.64       33.58      7.35 o
 -16   1   6        3.11        5.63      3.24 o
 -15   1   6       74.76       70.08      5.97 o
 -14   1   6      415.93      397.86     11.67 o
 -13   1   6        0.03        0.86      2.38 o
 -12   1   6        1.79        1.73      2.20 o
 -11   1   6       81.70       94.16      2.76 o
 -10   1   6      146.41      127.17     12.16 o
  -9   1   6       27.54       34.85      3.04 o
  -8   1   6       67.11       72.53      2.55 o
  -7   1   6      404.10      400.37      7.34 o
  -6   1   6      276.64      297.69      5.55 o
  -5   1   6      239.94      260.90      4.75 o
  -4   1   6       30.60       22.32      1.10 o
  -3   1   6       11.36       15.46      1.16 o
  -2   1   6       36.84       45.08      1.35 o
  -1   1   6       89.00       94.28      2.03 o
   0   1   6      956.01     1075.72     15.28 o
   1   1   6       32.83       68.73      1.99 o
   2   1   6      513.25      539.12      8.09 o
   3   1   6      417.72      421.21      5.41 o
   4   1   6        0.75        1.78      0.69 o
   5   1   6       12.53        8.95      1.05 o
   6   1   6      522.78      502.91      8.49 o
   7   1   6        1.37        2.93      1.77 o
   8   1   6      470.48      462.50      8.42 o
   9   1   6      119.07      131.07      4.03 o
  10   1   6      274.30      278.53      6.24 o
  11   1   6      151.92      146.76      5.34 o
  12   1   6        1.16        4.54      1.90 o
  13   1   6       45.00       54.36      5.39 o
  14   1   6      107.13      139.98      8.51 o
  15   1   6        0.39       -2.01      2.01 o
  16   1   6       17.92       14.22      3.98 o
  17   1   6       10.14       11.74      3.73 o
 -20   2   6        2.28        2.68      3.85 o
 -19   2   6        0.03        6.81      3.85 o
 -18   2   6       38.86       36.82      5.01 o
 -17   2   6        1.26        1.89      3.22 o
 -16   2   6        0.02        1.30      2.93 o
 -15   2   6       17.24       13.06      3.36 o
 -14   2   6      274.88      267.67     13.31 o
 -13   2   6      139.64      137.46      9.16 o
 -12   2   6        0.45        4.84      3.46 o
 -11   2   6      147.29      152.29      5.32 o
 -10   2   6       83.92       82.81      3.10 o
  -9   2   6      235.06      232.74      8.23 o
  -8   2   6        2.25       -1.17      1.17 o
  -7   2   6       11.68       13.56      1.44 o
  -6   2   6      299.09      314.57      6.08 o
  -5   2   6       34.46       31.34      1.43 o
  -4   2   6       40.60       32.77      1.43 o
  -3   2   6      612.48      596.34      7.94 o
  -2   2   6      677.00      688.47      9.04 o
  -1   2   6     1237.67     1330.15     16.81 o
   0   2   6       24.26       16.60      0.93 o
   1   2   6      135.23      196.80      3.77 o
   2   2   6        8.47        8.80      0.94 o
   3   2   6        2.50        3.14      0.77 o
   4   2   6       15.91       15.97      1.10 o
   5   2   6      129.09      139.66      3.17 o
   6   2   6       12.37       13.29      1.57 o
   7   2   6     1252.13     1248.25     21.39 o
   8   2   6       42.40       52.99      3.67 o
   9   2   6      124.30      125.60      4.01 o
  10   2   6      111.86      116.19      3.99 o
  11   2   6        1.94        2.64      1.78 o
  12   2   6        7.54        8.12      2.04 o
  13   2   6       12.69       14.42      2.30 o
  14   2   6        5.96        8.58      2.30 o
  15   2   6       74.97       69.19      4.76 o
  16   2   6        0.35        2.77      4.06 o
  17   2   6       74.29       77.56      6.05 o
 -20   3   6        0.05       -2.71      2.71 o
 -19   3   6       19.46       16.60      3.31 o
 -18   3   6       21.80       18.83      3.28 o
 -17   3   6        0.93        3.23      3.12 o
 -16   3   6       28.42       26.38      3.96 o
 -15   3   6       31.74       42.70      4.36 o
 -14   3   6      152.18      134.51      6.52 o
 -13   3   6       37.32       35.80      3.91 o
 -12   3   6       65.26       63.44      4.64 o
 -11   3   6       60.48       58.91      3.15 o
 -10   3   6       28.17       25.40      1.87 o
  -9   3   6        0.73        0.09      0.57 o
  -8   3   6       17.60       17.24      1.08 o
  -7   3   6      621.92      673.07      9.39 o
  -6   3   6     1134.82     1078.08     15.96 o
  -5   3   6        7.73       10.90      1.24 o
  -4   3   6       11.64       13.11      1.56 o
  -3   3   6       34.68       33.76      1.43 o
  -2   3   6      163.80      171.86      3.19 o
  -1   3   6        4.96        6.19      0.96 o
   0   3   6      526.57      637.06      8.81 o
   1   3   6       47.54       30.76      1.66 o
   2   3   6      182.56      164.73      3.17 o
   3   3   6       71.64       64.56      2.06 o
   4   3   6       37.39       37.54      1.95 o
   5   3   6       34.77       43.80      2.53 o
   6   3   6      642.77      638.85     17.74 o
   7   3   6        2.87        4.20      1.83 o
   8   3   6      159.65      153.99      4.95 o
   9   3   6        2.57        4.35      1.67 o
  10   3   6      161.87      158.74      4.70 o
  11   3   6       51.65       56.38      3.23 o
  12   3   6       61.71       55.44      3.30 o
  13   3   6        0.29        1.00      1.89 o
  14   3   6      120.93      128.38      5.60 o
  15   3   6       47.15       40.01      3.91 o
  16   3   6       21.18       31.67      4.52 o
  17   3   6        4.92        0.17      5.01 o
 -19   4   6       14.90       23.54      4.36 o
 -18   4   6        0.16       -0.52      3.20 o
 -17   4   6        0.03       -0.70      3.05 o
 -16   4   6        8.44       17.03      3.61 o
 -15   4   6        0.88       -0.45      2.73 o
 -14   4   6        8.57       13.11      3.22 o
 -13   4   6       72.95       71.04     10.63 o
 -12   4   6        5.29        9.64      2.98 o
 -11   4   6      204.48      200.88      5.78 o
 -10   4   6       12.19       11.60      2.05 o
  -9   4   6        9.55       10.74      2.00 o
  -8   4   6      153.67      163.22      4.11 o
  -7   4   6        1.06        1.99      1.41 o
  -6   4   6       17.18       17.14      1.93 o
  -5   4   6       10.87        9.98      1.09 o
  -4   4   6      110.19      112.46      3.12 o
  -3   4   6      108.05      108.23      2.26 o
  -2   4   6       32.01       27.45      1.27 o
  -1   4   6      326.40      309.94      5.13 o
   0   4   6        0.38       -0.22      0.77 o
   1   4   6        0.35       -0.77      0.81 o
   2   4   6       14.68       22.79      1.51 o
   3   4   6        3.63        6.46      1.20 o
   4   4   6       49.86       60.22      2.46 o
   5   4   6       10.57        6.26      2.31 o
   6   4   6       84.95       83.19      5.79 o
   7   4   6      475.88      470.50      9.85 o
   8   4   6       17.46       20.71      2.45 o
   9   4   6       12.71       15.37      2.36 o
  10   4   6       19.90       22.03      2.69 o
  11   4   6        7.78        1.70      2.08 o
  12   4   6        4.59        4.90      2.20 o
  13   4   6        0.02        0.41      2.28 o
  14   4   6        0.80       -0.95      2.32 o
  15   4   6       40.22       43.16      4.89 o
  16   4   6        0.80       -3.03      3.03 o
 -19   5   6        8.92       11.97      4.15 o
 -18   5   6        2.10        2.86      3.49 o
 -17   5   6        4.03       -0.72      3.12 o
 -16   5   6        3.20        0.07      3.03 o
 -15   5   6        7.18        7.51      3.20 o
 -14   5   6        1.26       -0.63      2.73 o
 -13   5   6        0.84       -2.56      2.56 o
 -12   5   6       37.85       35.84      5.71 o
 -11   5   6       37.71       39.31      4.03 o
 -10   5   6       92.80       91.21      4.06 o
  -9   5   6      195.52      213.50      5.96 o
  -8   5   6        5.09        1.73      1.78 o
  -7   5   6      313.15      322.46      6.13 o
  -6   5   6        0.01       -1.70      1.70 o
  -5   5   6       25.36       31.00      1.96 o
  -4   5   6      563.68      542.65      8.03 o
  -3   5   6       34.05       30.25      1.73 o
  -2   5   6       68.10       69.87      2.36 o
  -1   5   6      301.60      289.62      5.00 o
   0   5   6        0.05       -1.02      1.02 o
   1   5   6       41.66       54.76      2.50 o
   2   5   6       23.81       20.52      1.73 o
   3   5   6       33.41       39.09      2.62 o
   4   5   6       58.07       53.01      3.94 o
   5   5   6       53.09       58.57      5.82 o
   6   5   6        8.33        6.91      1.92 o
   7   5   6       81.50       74.82      3.72 o
   8   5   6       54.07       50.84      3.36 o
   9   5   6       10.17       12.10      2.29 o
  10   5   6        0.47        1.19      2.74 o
  11   5   6       30.35       27.38      3.15 o
  12   5   6       34.04       28.45      3.78 o
  13   5   6       34.76       38.10      4.40 o
  14   5   6        5.52       13.93      2.92 o
  15   5   6       31.91       22.72      4.03 o
 -18   6   6        1.06       -0.29      3.54 o
 -17   6   6        0.34        4.68      3.52 o
 -16   6   6       11.24       12.99      5.62 o
 -15   6   6        0.26       -3.05      4.50 o
 -14   6   6        8.29        3.28      3.03 o
 -13   6   6        4.89       -2.68      2.68 o
 -12   6   6       13.53       13.65      3.17 o
 -11   6   6        3.87        0.08      3.72 o
 -10   6   6       15.15       11.36      2.93 o
  -9   6   6        1.23       -0.12      1.78 o
  -8   6   6        3.78        0.07      1.80 o
  -7   6   6      141.73      139.71      5.62 o
  -6   6   6        0.00       -1.62      2.42 o
  -5   6   6      222.34      219.88      5.69 o
  -4   6   6       53.21       54.26      3.63 o
  -3   6   6      144.50      129.09      3.62 o
  -2   6   6       89.94       87.95      3.78 o
  -1   6   6       26.64       34.71      2.13 o
   0   6   6       79.33       68.51      2.85 o
   1   6   6       19.72       21.04      1.90 o
   2   6   6        2.14       -0.02      1.37 o
   3   6   6       18.32       20.14      2.67 o
   4   6   6      135.10      129.79      6.79 o
   5   6   6        2.25        0.99      2.86 o
   6   6   6       15.52       16.05      2.42 o
   7   6   6        0.01        1.29      1.93 o
   8   6   6        2.81        5.92      2.16 o
   9   6   6       11.64       12.48      2.55 o
  10   6   6        9.88        6.52      3.20 o
  11   6   6        9.68        6.88      3.72 o
  12   6   6        5.96        4.58      3.12 o
  13   6   6        0.20       -1.90      2.81 o
  14   6   6        0.35       -2.93      2.93 o
 -17   7   6       10.93       10.52      4.58 o
 -16   7   6       11.10       18.99      4.34 o
 -15   7   6        6.36        5.59      3.29 o
 -14   7   6        8.64       12.99      3.59 o
 -13   7   6       13.07       17.03      3.73 o
 -12   7   6        0.28        5.29      2.98 o
 -11   7   6        6.37        8.21      2.93 o
 -10   7   6        4.41        4.58      2.81 o
  -9   7   6       20.52       20.20      3.36 o
  -8   7   6       23.28       23.80      3.54 o
  -7   7   6        0.07       -0.95      1.86 o
  -6   7   6       22.08       23.34      7.69 o
  -5   7   6      101.94      103.99      5.61 o
  -4   7   6        0.22        1.26      2.50 o
  -3   7   6       14.53        5.71      2.10 o
  -2   7   6       13.64       12.65      2.28 o
  -1   7   6        0.03       -0.86      1.45 o
   0   7   6        0.05       -1.28      1.51 o
   1   7   6        2.46       -1.47      1.47 o
   2   7   6       40.80       34.74      2.82 o
   3   7   6        0.32        0.56      1.82 o
   4   7   6        2.17        3.05      1.96 o
   5   7   6       73.98       72.64      4.20 o
   6   7   6        3.98        5.45      2.69 o
   7   7   6        0.22       -0.20      3.03 o
   8   7   6       10.56       13.83      3.29 o
   9   7   6       11.20       15.59      3.29 o
  10   7   6       18.19       12.77      3.36 o
  11   7   6       12.21       16.27      3.52 o
  12   7   6        0.42        0.13      3.20 o
  13   7   6       10.32        9.50      3.61 o
 -15   8   6        8.68        8.67      3.78 o
 -14   8   6       27.59       26.91      6.31 o
 -13   8   6        5.57        2.03      3.32 o
 -12   8   6        6.42        5.01      3.30 o
 -11   8   6        1.75        4.95      3.17 o
 -10   8   6        4.59        6.24      3.12 o
  -9   8   6        0.00        1.67      2.90 o
  -8   8   6       21.68       26.91      5.62 o
  -7   8   6        1.61        3.89      2.80 o
  -6   8   6       25.06       27.61      4.15 o
  -5   8   6       35.63       25.75      3.66 o
  -4   8   6        0.60       -0.55      2.63 o
  -3   8   6       26.14       30.47      3.05 o
  -2   8   6      208.46      194.31      6.57 o
  -1   8   6        0.01       -1.88      2.02 o
   0   8   6      123.17      112.15      5.56 o
   1   8   6      246.06      244.91     11.93 o
   2   8   6       13.97       12.28      3.06 o
   3   8   6      187.95      194.76      7.69 o
   4   8   6       78.98       69.53      5.14 o
   5   8   6       50.78       41.69      4.33 o
   6   8   6      154.31      176.02      7.52 o
   7   8   6        0.03        3.85      2.99 o
   8   8   6       65.91       54.59      4.89 o
   9   8   6       21.09       24.81      4.08 o
  10   8   6       30.53       27.72      4.21 o
  11   8   6       58.75       60.01      5.50 o
  12   8   6        1.04        1.39      5.27 o
 -13   9   6       29.42       33.15      4.82 o
 -12   9   6        7.05        8.05      3.64 o
 -11   9   6       15.84       11.97      3.86 o
 -10   9   6        1.84        5.12      3.27 o
  -9   9   6       17.58       16.85      4.84 o
  -8   9   6       10.44       11.36      3.48 o
  -7   9   6       20.13       22.74      3.86 o
  -6   9   6       41.81       45.90      4.77 o
  -5   9   6       20.00       22.47      3.78 o
  -4   9   6        9.58       -0.38      2.87 o
  -3   9   6        0.16        0.84      2.37 o
  -2   9   6       18.58       26.12      3.63 o
  -1   9   6       21.94       16.65      2.89 o
   0   9   6        0.14        2.69      2.86 o
   1   9   6       37.42       34.65      4.15 o
   2   9   6       15.20       11.82      3.36 o
   3   9   6        7.13        9.27      3.36 o
   4   9   6        6.82        5.84      3.17 o
   5   9   6        2.54        8.82      3.30 o
   6   9   6       13.89       23.73      4.41 o
   7   9   6        9.41       10.69      3.54 o
   8   9   6        4.71        7.86      4.84 o
   9   9   6        1.97       -1.13      3.10 o
  10   9   6        3.08        4.07      3.29 o
 -11  10   6        1.02        3.52      3.72 o
 -10  10   6        2.44        3.76      3.64 o
  -9  10   6        2.64        3.65      3.57 o
  -8  10   6        9.11       10.39      3.78 o
  -7  10   6        0.08       -0.22      3.12 o
  -6  10   6        0.01        0.26      3.18 o
  -5  10   6        0.57        4.74      3.29 o
  -4  10   6        0.24       -1.03      3.05 o
  -3  10   6        4.11        4.06      3.35 o
  -2  10   6       31.18       34.90      4.40 o
  -1  10   6       13.96       24.73      4.03 o
   0  10   6       23.29       29.47      4.21 o
   1  10   6       12.63       13.87      3.59 o
   2  10   6       12.60       14.86      3.59 o
   3  10   6        7.86       11.22      4.06 o
   4  10   6        2.00       -1.29      3.05 o
   5  10   6        1.90        1.51      2.99 o
   6  10   6       26.94       28.84      7.35 o
   7  10   6       40.00       41.34      5.02 o
   8  10   6       21.14       23.12      4.38 o
  -8  11   6        1.65       -5.01      5.01 o
  -7  11   6       36.21       45.69      8.47 o
  -6  11   6       40.98       58.99      5.83 o
  -5  11   6        6.21        7.90      3.91 o
  -4  11   6        0.10       -2.07      4.67 o
  -3  11   6       11.39       11.07      5.71 o
  -2  11   6        4.63        1.86      3.42 o
  -1  11   6        1.48       -2.69      2.95 o
   0  11   6        9.03        6.91      3.47 o
   1  11   6       14.62       15.99      3.85 o
   2  11   6        0.66        0.51      3.15 o
   3  11   6        3.91       -2.12      2.98 o
   4  11   6        3.25        4.15      3.42 o
 -20   1   7        5.43        3.64      3.91 o
 -19   1   7       12.17       13.68      4.08 o
 -18   1   7       32.94       33.22      4.76 o
 -17   1   7        0.92        3.31      3.22 o
 -16   1   7      120.17      128.75      6.85 o
 -15   1   7      107.35      110.88      6.23 o
 -14   1   7        0.98        0.00      2.57 o
 -13   1   7       63.38       57.58      4.34 o
 -12   1   7       65.61       66.06      5.36 o
 -11   1   7        4.47        8.70      2.31 o
 -10   1   7      192.80      171.79      5.80 o
  -9   1   7       31.70       35.64      1.75 o
  -8   1   7       13.78       10.37      1.59 o
  -7   1   7        0.44        0.39      0.91 o
  -6   1   7        0.02       -0.90      0.90 o
  -5   1   7        1.14        1.07      0.63 o
  -4   1   7       34.19       37.08      1.77 o
  -3   1   7       49.74       45.92      1.96 o
  -2   1   7      274.85      295.52      4.68 o
  -1   1   7      135.69      153.85      3.36 o
   0   1   7       39.75       40.49      1.83 o
   1   1   7      437.25      503.08      8.97 o
   2   1   7      164.76      192.51      4.32 o
   3   1   7      135.03      145.71      2.70 o
   4   1   7      444.45      476.93     10.30 o
   5   1   7        3.30        4.56      0.84 o
   6   1   7       90.74      107.21      3.26 o
   7   1   7      217.34      226.95      5.06 o
   8   1   7       73.35       83.63      3.32 o
   9   1   7      377.74      372.89      8.54 o
  10   1   7       65.00       62.35      4.34 o
  11   1   7       89.26       86.40      6.05 o
  12   1   7       49.95       45.94     10.81 o
  13   1   7        4.47        1.11      2.63 o
  14   1   7       18.21       17.65      4.93 o
  15   1   7       32.56       28.75      5.36 o
  16   1   7        0.16       -2.93      2.93 o
 -19   2   7        0.67       -0.22      5.79 o
 -18   2   7       18.62       22.61      4.28 o
 -17   2   7       42.64       35.02      4.58 o
 -16   2   7        1.41        1.05      2.98 o
 -15   2   7       27.26       18.26      3.55 o
 -14   2   7        0.79        0.52      2.63 o
 -13   2   7        0.00       -1.73      3.29 o
 -12   2   7       11.24       17.98      4.15 o
 -11   2   7        2.67       -2.42      2.77 o
 -10   2   7        9.78        6.57      3.29 o
  -9   2   7      129.11      127.09      7.09 o
  -8   2   7        9.10       11.06      1.51 o
  -7   2   7        2.99        3.56      1.13 o
  -6   2   7        0.02       -0.81      1.56 o
  -5   2   7       39.77       42.47      1.68 o
  -4   2   7       31.65       41.53      1.62 o
  -3   2   7      109.60      108.86      2.85 o
  -2   2   7       21.52       24.48      1.10 o
  -1   2   7        0.01       -0.15      0.70 o
   0   2   7        8.24       13.33      1.15 o
   1   2   7       73.00       68.58      2.17 o
   2   2   7        0.03        0.24      0.63 o
   3   2   7       20.24       21.18      1.80 o
   4   2   7        4.37        3.01      0.97 o
   5   2   7       48.85       50.52      1.60 o
   6   2   7        0.28        0.87      1.37 o
   7   2   7        9.31       10.61      1.73 o
   8   2   7       74.10       80.74      3.76 o
   9   2   7       56.94       53.22      3.41 o
  10   2   7       27.78       24.38      3.24 o
  11   2   7        4.28       -0.22      2.51 o
  12   2   7        0.07       -2.20      2.20 o
  13   2   7        0.04        2.59      2.56 o
  14   2   7       21.47       14.44      3.48 o
  15   2   7        4.51        3.37      3.12 o
  16   2   7       77.96       77.40     10.03 o
 -19   3   7        0.01       -0.78      2.76 o
 -18   3   7        0.15        3.01      2.66 o
 -17   3   7        1.23       -1.04      3.47 o
 -16   3   7        5.61        9.15      3.35 o
 -15   3   7        0.12        3.60      2.93 o
 -14   3   7       10.66       10.16      3.63 o
 -13   3   7      119.72      101.35      5.68 o
 -12   3   7        1.09       -0.17      2.57 o
 -11   3   7      122.69      107.30      5.71 o
 -10   3   7        5.82        5.62      2.57 o
  -9   3   7       20.22       25.06      3.15 o
  -8   3   7       34.34       40.75      3.44 o
  -7   3   7        0.17       -2.14      2.14 o
  -6   3   7      240.81      248.61      4.92 o
  -5   3   7      377.64      401.87      6.86 o
  -4   3   7       11.12        9.20      1.30 o
  -3   3   7       49.74       49.88      2.31 o
  -2   3   7       44.13       47.00      1.78 o
  -1   3   7       55.74       52.57      1.89 o
   0   3   7        0.14       -0.24      0.96 o
   1   3   7        2.42        2.33      1.35 o
   2   3   7       35.62       40.08      1.62 o
   3   3   7        8.72        6.15      1.84 o
   4   3   7        7.46        8.47      1.20 o
   5   3   7      235.06      249.69      5.82 o
   6   3   7        5.55        7.32      2.83 o
   7   3   7      119.79      120.80      4.45 o
   8   3   7        0.16       -0.17      1.73 o
   9   3   7       98.54       77.09      6.66 o
  10   3   7       16.28       15.81      2.93 o
  11   3   7       15.83        7.80      2.80 o
  12   3   7       36.06       35.92      4.06 o
  13   3   7       12.73       12.24      3.36 o
  14   3   7       25.80       27.73     12.19 o
  15   3   7       38.45       44.79      4.89 o
 -18   4   7        0.05        3.82      3.89 o
 -17   4   7        0.07       -0.76      2.99 o
 -16   4   7       24.40       18.46      3.79 o
 -15   4   7       13.18       12.11      3.42 o
 -14   4   7       17.38       10.31      4.84 o
 -13   4   7        2.15        6.18      2.99 o
 -12   4   7      339.53      343.83     10.58 o
 -11   4   7      233.66      234.00     27.93 o
 -10   4   7       12.37       10.88      5.01 o
  -9   4   7      126.38      115.97      5.50 o
  -8   4   7      499.21      492.55     12.70 o
  -7   4   7        8.52        9.72      7.00 o
  -6   4   7     1229.65     1206.94     26.16 o
  -5   4   7      112.96      107.18     11.93 o
  -4   4   7     1556.59     1598.72     23.22 o
  -3   4   7     1205.71     1214.36     16.05 o
  -2   4   7      535.64      573.54      8.40 o
  -1   4   7      347.83      336.63      5.58 o
   0   4   7      261.42      263.03      5.14 o
   1   4   7      138.58      132.07      4.05 o
   2   4   7      416.11      415.32      8.38 o
   3   4   7      105.15      105.01      4.25 o
   4   4   7       16.55       15.89      2.03 o
   5   4   7      399.75      431.23     11.06 o
   6   4   7      128.51      135.50      6.22 o
   7   4   7        6.05        5.22      2.38 o
   8   4   7       51.41       48.59      3.96 o
   9   4   7       20.72       29.28      5.36 o
  10   4   7        0.12       -2.26      2.26 o
  11   4   7       95.71       96.98      5.56 o
  12   4   7       28.05       26.26      5.01 o
  13   4   7       56.46       48.72      4.71 o
  14   4   7        1.61       -2.52      3.37 o
  15   4   7        0.00       -0.69      3.18 o
 -18   5   7        4.92        7.62      4.76 o
 -17   5   7       14.20       10.10      3.84 o
 -16   5   7       28.00       31.27      4.57 o
 -15   5   7        2.36        4.76      3.18 o
 -14   5   7        0.95       -2.66      2.66 o
 -13   5   7       15.92       18.67      8.13 o
 -12   5   7        7.19        7.38      4.93 o
 -11   5   7      121.51      112.20      5.80 o
 -10   5   7        0.04       -0.11      2.44 o
  -9   5   7       14.82       19.11      3.12 o
  -8   5   7       65.05       70.87      4.70 o
  -7   5   7        4.45        3.50      2.77 o
  -6   5   7       53.62       42.44      3.73 o
  -5   5   7      197.75      223.96      7.46 o
  -4   5   7        5.15        2.98      1.83 o
  -3   5   7        2.08        1.84      2.43 o
  -2   5   7       14.24       13.86      1.96 o
  -1   5   7        9.43        4.53      2.23 o
   0   5   7        7.20        8.70      1.86 o
   1   5   7       57.73       62.57      3.11 o
   2   5   7      160.50      174.67      5.63 o
   3   5   7       59.19       66.05      3.36 o
   4   5   7       77.08       62.05      3.97 o
   5   5   7      147.39      165.55     13.83 o
   6   5   7        5.65        1.27      2.24 o
   7   5   7        5.24       10.78      3.03 o
   8   5   7       21.31       22.65      4.32 o
   9   5   7      214.28      201.58      7.57 o
  10   5   7        0.51       -1.31      2.56 o
  11   5   7       69.50       66.29      6.92 o
  12   5   7       13.35       11.93      3.30 o
  13   5   7       25.03       33.77      4.93 o
  14   5   7       42.06       49.88      5.07 o
 -17   6   7       19.86       13.22      4.15 o
 -16   6   7        0.53       -3.24      3.24 o
 -15   6   7       22.81       19.64      4.01 o
 -14   6   7        0.76        3.53      3.12 o
 -13   6   7        6.26        3.20      3.06 o
 -12   6   7       58.78       61.77      8.90 o
 -11   6   7        3.00        6.92      2.87 o
 -10   6   7        0.77       -2.26      2.50 o
  -9   6   7       54.42       69.24      7.61 o
  -8   6   7        4.39        5.26      2.63 o
  -7   6   7       12.26       14.69      3.89 o
  -6   6   7       16.62       13.42      2.93 o
  -5   6   7        7.39       10.88      3.11 o
  -4   6   7      108.41      128.57      4.52 o
  -3   6   7        1.44        1.42      1.81 o
  -2   6   7      123.10      120.18      4.77 o
  -1   6   7       44.55       50.57      3.09 o
   0   6   7        2.71        4.38      1.83 o
   1   6   7        0.08       -1.62      1.62 o
   2   6   7        6.56        5.27      1.89 o
   3   6   7        0.17       -1.72      1.72 o
   4   6   7        0.26       -0.37      2.19 o
   5   6   7       42.44       44.86      7.09 o
   6   6   7       38.46       37.45      3.61 o
   7   6   7        0.87        3.64      2.50 o
   8   6   7      174.96      152.25      6.72 o
   9   6   7       23.76       30.45      3.84 o
  10   6   7       33.73       22.80      3.78 o
  11   6   7        1.53       -2.54      2.80 o
  12   6   7        1.16        0.71      2.99 o
  13   6   7        0.58       -3.05      3.05 o
 -16   7   7       56.86       62.94      8.30 o
 -15   7   7       64.01       59.74      5.66 o
 -14   7   7        4.46        4.00      4.67 o
 -13   7   7        0.00        0.61      2.93 o
 -12   7   7        5.13        3.46      3.12 o
 -11   7   7        5.47        6.70      3.15 o
 -10   7   7       46.70       39.03     12.10 o
  -9   7   7        0.01        0.32      2.75 o
  -8   7   7      126.45      137.48      8.90 o
  -7   7   7       43.57       41.17      4.21 o
  -6   7   7       41.01       36.96      3.91 o
  -5   7   7       58.30       69.89      5.88 o
  -4   7   7       11.72        8.04      2.81 o
  -3   7   7       35.34       29.67      2.82 o
  -2   7   7       14.93       14.95      2.45 o
  -1   7   7        0.92        3.17      1.93 o
   0   7   7       47.76       46.79      3.28 o
   1   7   7      114.89      109.88      4.63 o
   2   7   7       36.45       39.87      3.15 o
   3   7   7       47.02       30.45      3.61 o
   4   7   7       30.62       26.28      3.61 o
   5   7   7       22.74       28.05      3.61 o
   6   7   7       68.19       82.16      5.24 o
   7   7   7      115.88      115.64      8.47 o
   8   7   7        2.31        2.91      2.93 o
   9   7   7      318.99      300.17     10.20 o
  10   7   7       35.55       36.61      8.04 o
  11   7   7        6.57        5.32      3.29 o
  12   7   7        2.42        2.49      3.17 o
 -14   8   7        3.63        9.21      3.91 o
 -13   8   7       18.46       19.33      4.21 o
 -12   8   7       45.35       43.53      5.00 o
 -11   8   7        5.30        7.55      3.36 o
 -10   8   7        0.12        0.30      3.05 o
  -9   8   7       17.89       21.27      3.91 o
  -8   8   7        0.26        1.10      2.87 o
  -7   8   7       22.07       23.10      6.74 o
  -6   8   7       10.87        5.11      2.99 o
  -5   8   7       17.52       13.21      6.14 o
  -4   8   7      144.75      172.24     11.93 o
  -3   8   7       20.86       31.74      3.17 o
  -2   8   7        4.20        8.32      2.32 o
  -1   8   7        1.24        6.32      4.55 o
   0   8   7        2.82        1.48      2.11 o
   1   8   7       37.56       39.33      3.36 o
   2   8   7       11.65       18.68      3.36 o
   3   8   7        0.09       -1.00      2.63 o
   4   8   7       29.31       33.66      5.53 o
   5   8   7       70.08       67.95      7.18 o
   6   8   7       19.23       21.98      3.78 o
   7   8   7        1.21       -2.68      2.80 o
   8   8   7       39.08       32.84      4.50 o
   9   8   7        7.58       11.85      3.59 o
  10   8   7        1.25       -1.26      3.05 o
 -12   9   7        3.45        6.50      3.78 o
 -11   9   7       93.74       96.15      6.75 o
 -10   9   7       42.21       40.60      7.18 o
  -9   9   7        4.67        4.12      3.36 o
  -8   9   7        3.26        4.84      3.36 o
  -7   9   7        4.77        4.29      3.17 o
  -6   9   7        0.09       -1.55      4.15 o
  -5   9   7       96.23       98.59      6.10 o
  -4   9   7       27.89       22.37      3.91 o
  -3   9   7        0.17        0.35      2.33 o
  -2   9   7        5.87        7.28      2.59 o
  -1   9   7       55.14       52.19      3.92 o
   0   9   7       22.82       30.16      4.50 o
   1   9   7        0.58       -1.06      3.54 o
   2   9   7        2.34        2.24      2.98 o
   3   9   7       73.96       77.14      5.80 o
   4   9   7      165.88      174.75      9.86 o
   5   9   7       22.40       28.40      4.26 o
   6   9   7       67.07       62.60      7.09 o
   7   9   7       25.38       27.13      4.27 o
   8   9   7        2.45        2.43      3.35 o
  -9  10   7        0.02       -3.23      3.35 o
  -8  10   7        0.53       -2.77      3.18 o
  -7  10   7       11.51        9.08      4.15 o
  -6  10   7        4.83       -3.29      3.30 o
  -5  10   7        2.75       -1.28      3.12 o
  -4  10   7       33.77       29.88      5.71 o
  -3  10   7       16.54       13.68      7.69 o
  -2  10   7       25.34       22.74      4.03 o
  -1  10   7       22.67       22.64      5.10 o
   0  10   7        0.59       -0.54      3.03 o
   1  10   7       13.05       14.52      3.73 o
   2  10   7        7.31        3.38      3.15 o
   3  10   7        2.88        0.74      2.98 o
   4  10   7        5.24       -1.39      3.17 o
   5  10   7       10.65        8.72      3.72 o
  -3  11   7        0.91        3.29      5.36 o
  -2  11   7        0.11       -0.55      3.24 o
  -1  11   7        5.45        3.80      3.47 o
   0  11   7        9.07        8.21      3.80 o
 -19   0   8        1.06       -1.56      4.67 o
 -18   0   8       12.23       10.72      5.36 o
 -17   0   8        0.18        3.63      4.32 o
 -16   0   8        0.42        3.63      3.98 o
 -15   0   8       58.68       54.64      6.74 o
 -14   0   8       72.68       83.00      7.44 o
 -13   0   8      223.37      223.75     10.89 o
 -12   0   8       16.70       23.00      4.15 o
 -11   0   8       15.93       18.16      3.63 o
 -10   0   8       14.18       15.73      3.29 o
  -9   0   8      139.56      118.10      6.05 o
  -8   0   8      278.59      268.19      9.51 o
  -7   0   8      520.74      490.99     10.33 o
  -6   0   8      400.74      408.22      8.37 o
  -1   0   8        9.73       18.50      1.73 o
   0   0   8       59.35       54.17      2.65 o
   1   0   8       51.13       48.07      4.76 o
   2   0   8       20.71       13.23      3.11 o
   3   0   8        7.03        6.13      1.65 o
   4   0   8      287.75      302.86      8.82 o
   5   0   8      241.17      248.49      6.47 o
   6   0   8       38.13       25.76      3.98 o
   7   0   8        7.10        3.46      3.46 o
   8   0   8      104.97      103.06      7.26 o
   9   0   8      123.39      116.20      7.78 o
  10   0   8      234.01      241.56     11.41 o
  11   0   8       42.14       27.84      5.01 o
  12   0   8      116.73      125.02      8.82 o
  13   0   8        5.96        4.15      4.15 o
  14   0   8        0.73        3.29      4.67 o
 -19   1   8       18.79       19.00      4.27 o
 -18   1   8        2.88        1.19      3.24 o
 -17   1   8        2.00        6.63      3.12 o
 -16   1   8       15.34       21.68      4.67 o
 -15   1   8       96.63       91.89      9.08 o
 -14   1   8       86.18       77.98      5.26 o
 -13   1   8      150.38      126.00      8.39 o
 -12   1   8       12.89       12.65      2.63 o
 -11   1   8        0.90       -0.42      1.94 o
 -10   1   8        2.09        6.70      2.01 o
  -9   1   8        6.65       10.38      1.83 o
  -8   1   8       25.39       22.86      2.07 o
  -7   1   8      598.36      564.57      8.36 o
  -6   1   8      191.69      188.34      4.71 o
  -5   1   8      299.40      299.64      6.54 o
  -4   1   8      241.23      274.11      5.99 o
  -3   1   8       13.46       13.23      1.81 o
  -2   1   8      133.09      136.41      3.21 o
  -1   1   8        3.12        5.56      0.96 o
   0   1   8       44.68       60.70      2.26 o
   1   1   8      158.22      139.26      3.51 o
   2   1   8       40.82       38.23      1.95 o
   3   1   8        1.05        0.23      1.01 o
   4   1   8      324.38      337.71      5.86 o
   5   1   8        8.43        9.66      1.23 o
   6   1   8      218.04      247.18     12.80 o
   7   1   8      295.40      276.24      8.25 o
   8   1   8       75.76       75.59      4.58 o
   9   1   8        0.01       -1.04      2.20 o
  10   1   8        0.45       -0.28      5.53 o
  11   1   8       27.28       28.20      3.55 o
  12   1   8        1.09        4.53      2.80 o
  13   1   8       10.26       16.18      4.06 o
  14   1   8       91.29       99.22      6.17 o
 -18   2   8        2.72        3.03      3.36 o
 -17   2   8        8.27       10.77      3.42 o
 -16   2   8        0.50        4.04      2.99 o
 -15   2   8        0.04        2.34      3.80 o
 -14   2   8      106.63       95.17      5.62 o
 -13   2   8       48.32       54.61      4.27 o
 -12   2   8        4.71        2.89      2.94 o
 -11   2   8       77.15       80.06      6.40 o
 -10   2   8       61.65       62.59      5.53 o
  -9   2   8       49.66       53.43      4.84 o
  -8   2   8        2.63        1.38      2.42 o
  -7   2   8       36.13       32.90      1.98 o
  -6   2   8      427.42      429.04      8.21 o
  -5   2   8        0.47       -0.39      1.11 o
  -4   2   8       29.70       31.04      1.51 o
  -3   2   8      699.88      737.55      9.72 o
  -2   2   8        5.03        2.93      0.82 o
  -1   2   8       40.07       38.41      1.48 o
   0   2   8        1.97        2.39      0.99 o
   1   2   8       12.58       10.62      1.40 o
   2   2   8        1.78        1.96      1.25 o
   3   2   8      168.25      165.65      4.32 o
   4   2   8        5.44        7.86      1.28 o
   5   2   8       63.57       65.81      3.15 o
   6   2   8      115.49      108.92      4.89 o
   7   2   8      376.52      367.10     10.03 o
   8   2   8        9.67        7.47      2.49 o
   9   2   8        0.13       -0.26      2.32 o
  10   2   8       34.12       38.50      3.85 o
  11   2   8        0.45        0.26      3.63 o
  12   2   8        0.49       -2.04      3.03 o
  13   2   8       11.38       19.52      3.66 o
  14   2   8       49.67       47.29      5.71 o
 -18   3   8        0.46       -1.63      3.36 o
 -17   3   8        3.48        3.07      2.62 o
 -16   3   8        0.48        1.84      2.40 o
 -15   3   8        5.07        5.77      3.12 o
 -14   3   8       18.27       14.76      3.30 o
 -13   3   8       42.66       36.41      4.03 o
 -12   3   8        0.02       -0.26      4.24 o
 -11   3   8       14.99       18.80      3.10 o
 -10   3   8       54.82       55.23      4.19 o
  -9   3   8       84.40       80.42      6.22 o
  -8   3   8        0.02       -2.07      2.07 o
  -7   3   8      150.93      127.69      5.39 o
  -6   3   8        3.20        0.19      2.20 o
  -5   3   8      343.89      329.46     15.22 o
  -4   3   8      235.48      266.02      5.93 o
  -3   3   8       97.33       85.60      2.61 o
  -2   3   8       23.56       20.96      1.50 o
  -1   3   8      170.13      160.85      4.18 o
   0   3   8      216.65      216.58      5.07 o
   1   3   8      125.13      119.22      3.68 o
   2   3   8       42.75       40.85      3.13 o
   3   3   8        0.50        0.00      1.75 o
   4   3   8      188.38      188.86      4.95 o
   5   3   8       50.54       47.95      3.35 o
   6   3   8       69.96       74.82      4.40 o
   7   3   8      151.82      140.22      9.25 o
   8   3   8       39.49       39.29      3.73 o
   9   3   8       10.53        4.10      2.50 o
  10   3   8        2.45        2.86      2.50 o
  11   3   8        8.56        7.42      2.87 o
  12   3   8        6.63        3.00      2.93 o
  13   3   8       19.10       22.83      3.97 o
  14   3   8       83.72       91.78      6.35 o
 -17   4   8        0.03        0.16      3.17 o
 -16   4   8        6.64        6.48      3.42 o
 -15   4   8        0.45       -2.37      5.36 o
 -14   4   8       29.07       24.28      3.78 o
 -13   4   8       13.28       11.58      3.17 o
 -12   4   8        0.02        1.07      2.53 o
 -11   4   8        2.45        1.71      2.68 o
 -10   4   8       18.04       12.33      3.63 o
  -9   4   8       34.71       30.53      3.47 o
  -8   4   8        9.11       14.35      5.62 o
  -7   4   8      217.64      202.37      7.06 o
  -6   4   8       91.46       82.02      5.45 o
  -5   4   8        1.05        3.41      3.80 o
  -4   4   8       61.83       57.06      3.91 o
  -3   4   8      132.62      119.84      3.91 o
  -2   4   8       16.36       10.86      2.36 o
  -1   4   8        5.62        1.97      1.97 o
   0   4   8        0.42       -0.25      1.54 o
   1   4   8       18.40       15.60      1.94 o
   2   4   8       17.36       19.32      2.62 o
   3   4   8        4.20        4.69      1.87 o
   4   4   8       89.75       78.60      3.53 o
   5   4   8       19.28       22.17      2.93 o
   6   4   8       30.34       26.39      3.12 o
   7   4   8       17.84       21.06      3.05 o
   8   4   8       23.35       21.38      3.12 o
   9   4   8        0.86        2.58      2.38 o
  10   4   8        8.45        8.02      2.87 o
  11   4   8        8.73        9.47      3.12 o
  12   4   8        0.09       -2.69      2.69 o
  13   4   8       10.91        9.77      3.47 o
 -17   5   8        2.76       -3.35      3.35 o
 -16   5   8        0.33        0.75      3.24 o
 -15   5   8        7.35        5.73      5.45 o
 -14   5   8        3.14        0.90      2.93 o
 -13   5   8        6.61        5.62      3.06 o
 -12   5   8        9.08        6.33      3.89 o
 -11   5   8        3.92        4.77      2.80 o
 -10   5   8        3.61        0.71      2.49 o
  -9   5   8        3.88        0.91      3.89 o
  -8   5   8       48.12       45.52      4.09 o
  -7   5   8        5.11        7.35      2.80 o
  -6   5   8      100.86      107.41      5.25 o
  -5   5   8        1.03        1.39      2.28 o
  -4   5   8       23.17       21.50      3.05 o
  -3   5   8      179.04      181.78      5.96 o
  -2   5   8       47.15       49.09      2.92 o
  -1   5   8       18.38       22.19      2.76 o
   0   5   8      138.83      143.14      5.29 o
   1   5   8        8.48        5.84      1.89 o
   2   5   8       73.68       70.62      4.99 o
   3   5   8       33.58       36.95      3.15 o
   4   5   8       22.38       25.85      7.61 o
   5   5   8       53.26       50.19      7.00 o
   6   5   8        0.94       -0.86      2.20 o
   7   5   8        0.04       -2.23      2.51 o
   8   5   8        0.04        1.45      2.68 o
   9   5   8        0.00        0.56      2.50 o
  10   5   8       49.88       48.91      4.46 o
  11   5   8        2.19        4.38      2.99 o
  12   5   8        0.50       -2.68      2.81 o
 -16   6   8        3.03        4.32      3.61 o
 -15   6   8        4.67       -3.12      4.50 o
 -14   6   8        1.32        3.87      3.36 o
 -13   6   8        0.31        0.85      2.93 o
 -12   6   8        7.89        5.86      3.12 o
 -11   6   8       20.82       18.71      3.55 o
 -10   6   8        7.17       -2.31      2.63 o
  -9   6   8        0.01        0.69      2.57 o
  -8   6   8       12.62        8.51      2.87 o
  -7   6   8        2.48        0.32      3.89 o
  -6   6   8      102.23       87.47      5.07 o
  -5   6   8        4.15        5.27      2.63 o
  -4   6   8        9.09        5.44      2.63 o
  -3   6   8       23.79       23.48      2.43 o
  -2   6   8        1.58        0.49      1.75 o
  -1   6   8        2.42       -0.59      1.75 o
   0   6   8        1.34       -0.10      1.76 o
   1   6   8        4.45        5.27      1.96 o
   2   6   8       40.65       36.18      2.93 o
   3   6   8        9.83        6.28      2.06 o
   4   6   8        7.91        5.26      2.50 o
   5   6   8       33.75       24.48      3.22 o
   6   6   8       11.81       13.25      2.99 o
   7   6   8        2.67        1.36      2.50 o
   8   6   8        1.74       -0.32      2.56 o
   9   6   8       37.99       36.05      4.15 o
  10   6   8        0.26       -0.36      2.75 o
  11   6   8       22.65       23.42      3.97 o
 -14   7   8       22.70       26.94      4.50 o
 -13   7   8        1.08        5.00      3.42 o
 -12   7   8       18.51       12.72      3.73 o
 -11   7   8        3.51        3.90      3.17 o
 -10   7   8        9.57       10.98      3.36 o
  -9   7   8       27.05       25.02      3.85 o
  -8   7   8        2.97        4.66      2.99 o
  -7   7   8        3.70       -1.96      3.20 o
  -6   7   8        0.73       -2.57      2.57 o
  -5   7   8        7.50        6.00      2.80 o
  -4   7   8        3.54        6.74      2.75 o
  -3   7   8       14.81       12.32      2.35 o
  -2   7   8        0.02       -1.81      1.81 o
  -1   7   8        8.96       10.09      2.31 o
   0   7   8        0.04        0.22      1.91 o
   1   7   8        2.34        0.68      2.52 o
   2   7   8        6.34        4.45      2.22 o
   3   7   8        0.37        0.14      2.50 o
   4   7   8        7.21        8.90      2.81 o
   5   7   8        9.28        9.55      3.54 o
   6   7   8        0.61       -1.75      2.50 o
   7   7   8        0.10       -2.16      2.57 o
   8   7   8        0.68       -0.47      2.99 o
   9   7   8        1.80        6.74      3.18 o
  10   7   8       24.97       22.53      4.09 o
 -13   8   8       51.84       53.95      7.78 o
 -12   8   8       23.88       27.61      4.52 o
 -11   8   8        0.04       -1.28      3.24 o
 -10   8   8        8.90        3.97      5.01 o
  -9   8   8        0.04        5.01      3.30 o
  -8   8   8       43.06       53.63      5.07 o
  -7   8   8       18.25       22.31      3.85 o
  -6   8   8        0.37        4.41      4.15 o
  -5   8   8       14.46       17.65      6.22 o
  -4   8   8        0.16       -2.63      2.63 o
  -3   8   8        0.43       -1.10      2.11 o
  -2   8   8        2.30        1.97      2.16 o
  -1   8   8       16.97       15.68      2.71 o
   0   8   8        0.19        0.08      2.14 o
   1   8   8        1.93        2.84      2.16 o
   2   8   8       49.03       56.61     10.55 o
   3   8   8       16.54       19.57      3.80 o
   4   8   8        0.69        1.90      3.06 o
   5   8   8       17.04       26.09      4.03 o
   6   8   8        0.29        0.68      2.99 o
   7   8   8       29.44       29.60      4.22 o
   8   8   8        0.98        1.77      3.17 o
 -10   9   8        6.95        7.90      4.67 o
  -9   9   8        7.14        4.56      3.63 o
  -8   9   8       11.56       15.37      3.97 o
  -7   9   8       29.77       27.47      4.40 o
  -6   9   8        6.89       12.54      3.79 o
  -5   9   8        1.45       -3.06      3.06 o
  -4   9   8        0.01       -2.99      2.99 o
  -3   9   8       28.70       30.74      3.41 o
  -2   9   8        1.17        3.45      3.30 o
  -1   9   8        2.39        2.23      2.48 o
   0   9   8       13.84       10.21      3.22 o
   1   9   8        0.80        1.79      2.95 o
   2   9   8       29.21       22.33      3.89 o
   3   9   8        1.88       -2.55      2.87 o
   4   9   8       24.81       35.72      4.64 o
   5   9   8       78.42       85.70      7.52 o
   6   9   8        1.91        6.22      3.55 o
  -6  10   8        1.34       -3.16      3.22 o
  -5  10   8        0.52       -2.55      3.17 o
  -4  10   8        0.58       -3.24      3.24 o
  -3  10   8       28.50       36.50      4.94 o
  -2  10   8       30.54       36.68      3.85 o
  -1  10   8        1.56        7.68      3.48 o
   0  10   8        8.43        6.93      5.71 o
   1  10   8        0.03        4.06      3.24 o
   2  10   8        0.01       -1.70      3.46 o
 -17   1   9       19.59       14.43      3.54 o
 -16   1   9        8.24       12.97      3.24 o
 -15   1   9        3.05        7.65      3.11 o
 -14   1   9       39.74       34.38      3.66 o
 -13   1   9        0.06       -1.53      2.59 o
 -12   1   9       70.14       72.54      6.31 o
 -11   1   9       62.78       57.04      3.55 o
 -10   1   9        0.23        0.57      1.70 o
  -9   1   9       41.47       34.83      2.68 o
  -8   1   9       55.67       54.95      2.68 o
  -7   1   9        9.97       11.07      2.07 o
  -6   1   9        7.94        3.46      1.38 o
  -4   1   9       11.84        8.47      3.46 o
  -3   1   9        1.42        0.06      0.82 o
  -2   1   9        5.87        8.49      1.73 o
  -1   1   9        4.63        4.05      1.33 o
   0   1   9       10.64       12.67      1.32 o
   1   1   9        1.46       -1.07      1.71 o
   2   1   9        0.01       -1.00      1.00 o
   3   1   9        3.62        3.07      1.19 o
   4   1   9       11.11        9.53      1.65 o
   5   1   9        7.06        9.07      2.33 o
   6   1   9       11.82       13.86      2.59 o
   7   1   9       12.78       15.83      2.80 o
   8   1   9       23.18       23.36      3.18 o
   9   1   9        0.43       -1.25      2.26 o
  10   1   9       39.69       41.68      4.09 o
  11   1   9       38.56       33.58      3.97 o
  12   1   9        3.67        5.97      2.93 o
  13   1   9       29.94       32.22      5.19 o
 -17   2   9        0.08        2.94      3.06 o
 -16   2   9        3.36        4.51      2.99 o
 -15   2   9        7.62        9.73      2.99 o
 -14   2   9        2.36        6.48      2.69 o
 -13   2   9        0.91       -1.70      2.26 o
 -12   2   9       21.73       20.00      2.86 o
 -11   2   9        6.45        5.91      2.19 o
 -10   2   9        0.64       -1.47      1.47 o
  -9   2   9        8.39       10.47      1.76 o
  -8   2   9        0.12       -1.72      1.91 o
  -7   2   9        1.16       -1.80      1.80 o
  -6   2   9       54.38       47.67      3.11 o
  -5   2   9        0.36       -1.55      1.55 o
  -4   2   9       54.35       62.67      3.19 o
  -3   2   9        0.06        0.44      1.51 o
  -2   2   9       22.63       28.34      1.63 o
  -1   2   9       55.47       59.85      2.39 o
   0   2   9       26.86       20.56      1.68 o
   1   2   9       13.86       11.31      1.58 o
   2   2   9       23.03       22.14      1.86 o
   3   2   9        7.58        4.92      1.31 o
   4   2   9       21.56       23.63      2.12 o
   5   2   9        3.53        4.32      2.20 o
   6   2   9        1.58        3.31      2.26 o
   7   2   9       50.50       51.40      3.97 o
   8   2   9        8.42        9.68      2.69 o
   9   2   9        1.18        1.38      2.45 o
  10   2   9       41.35       40.18      4.03 o
  11   2   9        1.80        1.96      2.75 o
  12   2   9        6.21        7.09      4.50 o
 -17   3   9        7.13        7.46      2.85 o
 -16   3   9        5.53        2.83      2.55 o
 -15   3   9       10.27        5.89      2.52 o
 -14   3   9        0.00        0.77      2.12 o
 -13   3   9        0.84        1.36      2.61 o
 -12   3   9        2.65        0.06      2.58 o
 -11   3   9       52.34       60.62      4.55 o
 -10   3   9        5.66        5.36      2.36 o
  -9   3   9        3.09        1.09      2.28 o
  -8   3   9       26.40       30.78      3.19 o
  -7   3   9        1.06        0.63      2.14 o
  -6   3   9        4.01        6.60      2.40 o
  -5   3   9      129.75      136.69      5.31 o
  -4   3   9       69.41       67.12      3.95 o
  -3   3   9       61.57       64.20      2.62 o
  -2   3   9       10.40        9.58      1.48 o
  -1   3   9        1.63        0.89      1.72 o
   0   3   9        0.41        0.54      1.39 o
   1   3   9       36.26       30.53      2.22 o
   2   3   9       45.16       57.34      2.88 o
   3   3   9      124.96      123.91      4.74 o
   4   3   9        4.31        6.17      1.83 o
   5   3   9       10.86       11.51      2.50 o
   6   3   9        2.52        4.92      2.44 o
   7   3   9        3.63        4.03      2.50 o
   8   3   9        2.73        1.89      2.50 o
   9   3   9       17.47       21.62      3.63 o
  10   3   9        5.29        5.01      2.81 o
  11   3   9        1.00        0.50      3.03 o
  12   3   9        3.99        5.06      2.98 o
 -16   4   9        2.07       -2.42      3.06 o
 -15   4   9        2.10       -1.04      2.93 o
 -14   4   9        7.34        7.59      3.17 o
 -13   4   9        2.05        0.51      2.73 o
 -12   4   9       37.07       32.42      3.85 o
 -11   4   9        0.01        0.29      2.44 o
 -10   4   9       33.50       23.00      3.36 o
  -9   4   9        0.68        0.88      2.41 o
  -8   4   9        0.69        0.78      2.33 o
  -7   4   9       10.77        0.96      3.37 o
  -6   4   9       70.00       63.23      4.36 o
  -5   4   9      234.25      220.04     14.35 o
  -4   4   9      613.90      613.50     14.76 o
  -3   4   9       18.08       18.50      2.73 o
  -2   4   9      178.61      148.12      4.35 o
  -1   4   9        0.56       -0.95      2.47 o
   0   4   9       22.71       31.50      2.40 o
   1   4   9      229.16      213.37      5.51 o
   2   4   9       85.31       83.83      3.55 o
   3   4   9      295.05      298.83      8.20 o
   4   4   9      124.47      128.55      4.46 o
   5   4   9        0.81       -3.03      3.03 o
   6   4   9        7.32        6.01      2.50 o
   7   4   9        9.20       17.23      5.53 o
   8   4   9       23.64       30.02      3.61 o
   9   4   9       17.42       25.32      3.61 o
  10   4   9        3.02        2.51      2.94 o
  11   4   9        4.99        6.25      3.05 o
 -15   5   9        5.35       -1.94      3.12 o
 -14   5   9        0.02       -1.46      2.99 o
 -13   5   9        0.35       -2.01      4.24 o
 -12   5   9        3.24        0.82      2.80 o
 -11   5   9       33.01       29.21      3.84 o
 -10   5   9        0.06        2.52      4.06 o
  -9   5   9        8.95        0.24      2.49 o
  -8   5   9        3.40        4.37      2.73 o
  -7   5   9       13.00        8.95      2.78 o
  -6   5   9       37.80       37.27      3.78 o
  -5   5   9      435.12      448.46     21.70 o
  -4   5   9        0.33        1.89      2.94 o
  -3   5   9       60.93       65.65      3.30 o
  -2   5   9       20.11       17.71      2.17 o
  -1   5   9       89.02       89.78      6.59 o
   0   5   9       10.22       15.68      2.16 o
   1   5   9       43.76       32.03      3.47 o
   2   5   9       18.34       22.39      2.46 o
   3   5   9      101.24      109.05      6.06 o
   4   5   9        0.20       -0.03      2.26 o
   5   5   9        1.58        0.25      2.19 o
   6   5   9        1.41        0.65      2.38 o
   7   5   9        1.41       -0.01      2.49 o
   8   5   9        0.96       -0.21      2.56 o
   9   5   9        3.33        1.99      3.37 o
  10   5   9        0.38       -2.14      2.80 o
 -14   6   9        0.68        4.93      3.42 o
 -13   6   9        2.90        2.11      3.10 o
 -12   6   9       32.54       32.18      4.34 o
 -11   6   9        2.48        0.67      6.05 o
 -10   6   9        1.28       -2.12      2.86 o
  -9   6   9       10.77        5.88      2.98 o
  -8   6   9        1.50        4.38      2.73 o
  -7   6   9        0.53        1.38      2.69 o
  -6   6   9       38.16       33.33      5.97 o
  -5   6   9       33.83       39.66      4.01 o
  -4   6   9      116.77      115.24      5.74 o
  -3   6   9        2.12       -0.73      1.85 o
  -2   6   9        4.66        7.90      2.06 o
  -1   6   9       28.44       27.68      2.59 o
   0   6   9       27.45       19.90      2.47 o
   1   6   9        0.10        0.57      3.29 o
   2   6   9       47.06       61.07      3.59 o
   3   6   9        1.66        2.50      2.03 o
   4   6   9        3.07        2.25      2.59 o
   5   6   9        5.88        7.52      2.73 o
   6   6   9       15.85       17.23      3.24 o
   7   6   9        8.99       13.85      3.18 o
   8   6   9       10.03       11.62      3.17 o
   9   6   9        1.53       -2.61      2.61 o
 -12   7   9        4.68        8.53      3.48 o
 -11   7   9        0.53       -2.20      2.93 o
 -10   7   9        3.69        6.47      3.29 o
  -9   7   9       47.82       46.11      4.71 o
  -8   7   9       80.62       68.97      5.38 o
  -7   7   9       12.65        8.75      3.24 o
  -6   7   9        6.81        6.28      3.05 o
  -5   7   9       37.67       41.29      4.38 o
  -4   7   9        7.65        6.13      2.87 o
  -3   7   9        0.11       -0.83      2.01 o
  -2   7   9       24.29       17.10      2.55 o
  -1   7   9        9.71        6.68      2.63 o
   0   7   9       10.69       10.97      3.12 o
   1   7   9        6.03        3.26      2.14 o
   2   7   9        1.10       -0.06      2.27 o
   3   7   9       16.96       28.71      4.41 o
   4   7   9        5.29        9.21      3.11 o
   5   7   9       37.05       35.18      4.09 o
   6   7   9        4.30        7.23      3.10 o
   7   7   9        9.93       13.97      3.42 o
   8   7   9       46.35       42.57      4.64 o
 -10   8   9        0.77        2.59      3.36 o
  -9   8   9        7.81        3.84      3.63 o
  -8   8   9        0.37        2.34      3.12 o
  -7   8   9        6.76        9.16      3.42 o
  -6   8   9        9.69        4.14      3.22 o
  -5   8   9       16.53       18.06      5.10 o
  -4   8   9       41.11       58.62      5.07 o
  -3   8   9        1.14        1.45      2.35 o
  -2   8   9        9.39        9.96      2.61 o
  -1   8   9       29.61       26.54      3.11 o
   0   8   9        1.67        2.42      2.28 o
   1   8   9        1.19        2.46      2.32 o
   2   8   9        0.10       -0.73      2.85 o
   3   8   9       11.78       11.24      3.42 o
   4   8   9        0.32       -1.25      2.99 o
   5   8   9        1.23        4.24      3.06 o
  -7   9   9        3.87        2.54      4.41 o
  -6   9   9       15.46       15.26      3.96 o
  -5   9   9       16.73       13.33      3.97 o
  -4   9   9       16.98       14.99      3.84 o
  -3   9   9        7.86       10.91      3.73 o
  -2   9   9        0.05       -2.43      2.43 o
  -1   9   9       27.14       28.17      3.37 o
   0   9   9       16.20       14.64      3.59 o
   1   9   9        0.06        1.29      3.98 o
   2   9   9        4.80        2.77      3.12 o
 -16   0  10       14.42       12.97      4.50 o
 -15   0  10        1.57        6.22      3.80 o
 -14   0  10       11.66       15.39      3.98 o
 -13   0  10       15.10       21.96      3.98 o
 -12   0  10        3.97        3.29      2.94 o
 -11   0  10       36.15       33.72      3.80 o
 -10   0  10       32.92       39.77      3.46 o
  -2   0  10       99.57      105.48      7.09 o
  -1   0  10       93.04      111.34      3.80 o
   0   0  10        0.35       -1.37      2.68 o
   1   0  10        3.62        1.83      1.66 o
   2   0  10       24.63       14.87      2.12 o
   3   0  10      296.17      287.38     10.89 o
   4   0  10        0.27       -2.59      2.59 o
   5   0  10      119.96      133.49      7.61 o
   6   0  10      115.29      118.96      7.44 o
   7   0  10       25.69       24.03      4.50 o
   8   0  10        1.88        4.84      3.46 o
   9   0  10        0.11        1.73      3.46 o
  10   0  10        0.19        1.56      3.63 o
  11   0  10        7.10       15.04      4.67 o
 -16   1  10       30.32       31.65      3.97 o
 -15   1  10        0.39        3.69      2.63 o
 -14   1  10        1.63        2.68      2.45 o
 -13   1  10        2.61        0.43      2.20 o
 -12   1  10       17.64       23.62      2.75 o
 -11   1  10        0.15        2.16      2.16 o
 -10   1  10        4.40        4.50      2.42 o
  -9   1  10       61.37       66.92      4.32 o
  -6   1  10        2.10        6.05      4.15 o
  -5   1  10       33.93       30.61      5.01 o
  -4   1  10       46.89       55.33      6.05 o
  -3   1  10       16.00       21.10      4.32 o
  -2   1  10      103.19      103.23      3.71 o
  -1   1  10       13.18       10.17      1.25 o
   0   1  10       38.88       42.34      1.92 o
   1   1  10      123.80      135.61      3.74 o
   2   1  10       12.82       10.27      1.43 o
   3   1  10        1.36        1.62      1.77 o
   4   1  10      159.13      164.54      5.80 o
   5   1  10        4.45        7.47      2.38 o
   6   1  10       35.24       39.17      3.98 o
   7   1  10       31.39       20.55      3.06 o
   8   1  10        1.91        3.29      2.45 o
   9   1  10        1.19        1.30      2.50 o
  10   1  10        0.27        0.99      3.11 o
 -16   2  10        1.30        8.30      5.19 o
 -15   2  10        9.39       14.24      3.65 o
 -14   2  10       33.51       26.07      2.94 o
 -13   2  10       12.62       15.92      2.43 o
 -12   2  10        1.14       -0.47      1.83 o
 -11   2  10       38.40       32.10      2.51 o
 -10   2  10        1.59        2.79      3.46 o
  -9   2  10        5.20        6.33      2.30 o
  -8   2  10        1.38        3.84      2.07 o
  -7   2  10       27.15       28.80      2.67 o
  -6   2  10      172.08      175.98      5.60 o
  -5   2  10        3.34        6.82      3.29 o
  -4   2  10        2.09       -1.33      3.20 o
  -3   2  10       32.86       38.62      2.80 o
  -2   2  10        2.00        2.76      1.67 o
  -1   2  10       34.51       34.06      1.94 o
   0   2  10       93.28       97.42      3.25 o
   1   2  10       16.73       18.71      1.86 o
   2   2  10       79.78       76.65      3.17 o
   3   2  10       11.40       11.89      1.97 o
   4   2  10       18.34       23.49      2.75 o
   5   2  10       53.09       54.87      3.84 o
   6   2  10       43.62       50.14      3.85 o
   7   2  10        2.15       -0.77      2.77 o
   8   2  10        0.02        0.61      2.45 o
   9   2  10        2.43        4.85      3.72 o
  10   2  10        0.72       -2.23      2.56 o
 -15   3  10        1.14       -2.26      2.26 o
 -14   3  10        0.00       -2.02      2.08 o
 -13   3  10       12.21        7.11      3.70 o
 -12   3  10       41.36       35.02      2.97 o
 -11   3  10        1.66       -1.15      3.57 o
 -10   3  10       25.56       29.63      3.41 o
  -9   3  10        1.58       -0.63      2.27 o
  -8   3  10        8.30        3.42      2.30 o
  -7   3  10      184.32      167.96      7.61 o
  -6   3  10       13.77       13.24      2.51 o
  -5   3  10       44.78       52.83      3.55 o
  -4   3  10        0.02        0.03      1.94 o
  -3   3  10       13.49        9.40      2.30 o
  -2   3  10       79.06       74.67      2.85 o
  -1   3  10        2.96        3.83      1.47 o
   0   3  10       43.50       40.01      2.43 o
   1   3  10       43.87       48.72      2.69 o
   2   3  10        2.69        3.28      1.72 o
   3   3  10       20.11       18.24      2.16 o
   4   3  10       97.62       99.72      5.71 o
   5   3  10        1.83        0.99      2.26 o
   6   3  10       39.51       38.78      3.67 o
   7   3  10       26.09       20.34      3.24 o
   8   3  10        7.23        0.86      2.49 o
   9   3  10        0.09        2.42      3.80 o
  10   3  10       10.77        9.25      3.17 o
 -14   4  10        0.52        0.35      2.86 o
 -13   4  10        0.02        1.77      2.90 o
 -12   4  10        4.74        6.09      5.36 o
 -11   4  10        1.84       -2.53      2.53 o
 -10   4  10        7.70        6.90      2.81 o
  -9   4  10        0.99        1.06      2.49 o
  -8   4  10        7.80        4.67      3.20 o
  -7   4  10        4.84        3.61      2.59 o
  -6   4  10      101.14      108.46     11.24 o
  -5   4  10        0.13       -0.96      2.27 o
  -4   4  10        1.80        1.48      2.24 o
  -3   4  10       23.53       24.30      2.90 o
  -2   4  10        0.17        1.23      1.50 o
  -1   4  10        9.16        6.36      1.69 o
   0   4  10       12.58       13.12      1.98 o
   1   4  10        2.16        1.98      1.74 o
   2   4  10       41.70       38.73      3.59 o
   3   4  10        2.75        3.90      1.89 o
   4   4  10        1.46        1.01      2.19 o
   5   4  10        1.62        2.52      2.38 o
   6   4  10        0.35        7.26      2.57 o
   7   4  10        0.65        1.86      2.56 o
   8   4  10        0.31       -1.03      2.50 o
   9   4  10       15.16       16.34      3.30 o
 -13   5  10        2.99        9.81      3.35 o
 -12   5  10        5.04        7.03      3.10 o
 -11   5  10        0.31       -0.84      2.95 o
 -10   5  10       31.70       33.87      5.36 o
  -9   5  10       25.27       19.57      5.53 o
  -8   5  10       14.44       12.45      3.07 o
  -7   5  10        0.02       -1.03      2.49 o
  -6   5  10        2.99        3.10      2.66 o
  -5   5  10        2.07        1.73      3.72 o
  -4   5  10       41.58       41.72      5.53 o
  -3   5  10        5.02        4.18      1.80 o
  -2   5  10       11.79       12.78      2.04 o
  -1   5  10        0.64        3.70      1.77 o
   0   5  10        5.25        2.33      2.22 o
   1   5  10       39.66       38.75      2.92 o
   2   5  10        1.03       -1.83      1.83 o
   3   5  10        3.85        5.80      2.08 o
   4   5  10        0.70        1.90      2.32 o
   5   5  10        0.30        2.68      2.45 o
   6   5  10       12.93       17.11      3.12 o
   7   5  10        4.85        6.37      2.80 o
   8   5  10        0.03        0.83      4.67 o
 -12   6  10        7.32        7.21      3.42 o
 -11   6  10        0.34        1.42      3.15 o
 -10   6  10        0.06       -2.80      2.80 o
  -9   6  10       21.56       19.06      3.64 o
  -8   6  10        0.11        1.48      2.82 o
  -7   6  10        0.55       -0.97      2.66 o
  -6   6  10        2.61        3.85      2.80 o
  -5   6  10       16.56       15.09      4.84 o
  -4   6  10        1.93        3.70      3.46 o
  -3   6  10        7.66        6.47      2.04 o
  -2   6  10        1.63        4.23      2.47 o
  -1   6  10        2.98        1.66      1.93 o
   0   6  10        0.61        1.45      2.75 o
   1   6  10        1.21        0.23      2.02 o
   2   6  10        0.13       -1.17      1.94 o
   3   6  10        3.63        2.12      2.12 o
   4   6  10        3.07        1.84      2.63 o
   5   6  10        0.04       -1.51      4.15 o
   6   6  10        4.25        2.16      2.81 o
 -10   7  10       15.43       17.44      3.91 o
  -9   7  10        0.45       -2.62      2.90 o
  -8   7  10       11.70       20.79      3.84 o
  -7   7  10        0.03        3.77      3.12 o
  -6   7  10        5.25        6.25      3.15 o
  -5   7  10        1.40       -1.71      2.78 o
  -4   7  10        1.25        1.44      2.80 o
  -3   7  10        4.21        5.91      4.58 o
  -2   7  10        0.28       -1.17      2.02 o
  -1   7  10        0.17       -1.90      2.01 o
   0   7  10        1.59        3.22      2.18 o
   1   7  10       12.46       12.81      2.67 o
   2   7  10        0.06       -0.52      2.24 o
   3   7  10        1.77        5.00      2.93 o
   4   7  10        9.50       10.24      4.15 o
  -6   8  10        0.20       -1.88      3.10 o
  -5   8  10        0.49       -0.47      2.98 o
  -4   8  10       14.98       16.59      3.82 o
  -3   8  10        0.14       -0.70      3.03 o
  -2   8  10       11.83       13.70      2.77 o
  -1   8  10        0.55        2.30      2.35 o
   0   8  10        0.23       -2.24      2.36 o
   1   8  10        0.05       -0.69      3.03 o
  -9   1  11       12.09        9.16      5.01 o
  -8   1  11        0.00       -3.63      3.63 o
  -7   1  11        1.41       -2.94      3.63 o
  -6   1  11        0.52       -0.35      3.80 o
  -5   1  11       18.31       11.76      4.32 o
  -4   1  11        5.16        9.68      3.98 o
  -3   1  11        4.64       -3.29      3.29 o
  -2   1  11        3.57        1.13      3.11 o
  -1   1  11        2.53        3.02      2.38 o
   0   1  11        1.54        3.14      1.87 o
   1   1  11        4.18        4.18      1.65 o
   2   1  11        9.44        9.78      2.08 o
   3   1  11        4.78        9.53      2.77 o
   4   1  11        0.03       -0.78      1.96 o
   5   1  11       26.96       23.20      2.93 o
   6   1  11       29.22       33.43      3.36 o
   7   1  11        2.27        0.19      5.45 o
   8   1  11       22.01       19.11      3.24 o
 -13   2  11        1.76       -2.59      4.50 o
 -12   2  11        0.08       -3.63      4.32 o
 -11   2  11       30.50       20.75      5.71 o
 -10   2  11        1.91       -2.07      4.32 o
  -9   2  11        0.32       -2.94      4.15 o
  -8   2  11        0.15       -0.86      4.32 o
  -7   2  11        1.35       -1.04      4.15 o
  -6   2  11        0.25        5.01      4.50 o
  -5   2  11        0.00       -1.21      3.80 o
  -4   2  11        6.68        9.86      3.98 o
  -3   2  11        0.57       -0.17      3.63 o
  -2   2  11        0.00       -1.38      3.46 o
  -1   2  11        0.85       -1.48      1.75 o
   0   2  11        0.48       -0.23      1.86 o
   1   2  11        2.03        5.87      2.20 o
   2   2  11       23.24       22.32      2.50 o
   3   2  11        0.01       -1.04      1.96 o
   4   2  11       12.66       13.68      2.63 o
   5   2  11        0.34        3.00      2.31 o
   6   2  11        3.93        2.95      2.56 o
   7   2  11        1.34       -0.44      2.50 o
 -13   3  11        6.85        7.09      5.53 o
 -12   3  11        0.09        0.35      4.67 o
 -11   3  11        1.50       -1.73      4.50 o
 -10   3  11        5.88        6.05      4.84 o
  -9   3  11       19.20       13.14      5.19 o
  -8   3  11        5.26        8.65      4.84 o
  -7   3  11        6.22        6.22      4.67 o
  -6   3  11       15.25       12.97      4.84 o
  -5   3  11        7.33        9.16      4.67 o
  -4   3  11        7.09        6.67      2.13 o
  -3   3  11       22.01       22.63      2.64 o
  -2   3  11        6.34        6.25      2.14 o
  -1   3  11        5.05        3.09      2.07 o
   0   3  11        0.23        0.99      3.89 o
   1   3  11        0.78        1.16      1.66 o
   2   3  11       39.34       38.08      3.10 o
   3   3  11       30.58       37.12      7.35 o
   4   3  11        8.32        7.71      3.29 o
   5   3  11        9.40        3.00      2.44 o
   6   3  11        0.80        0.44      3.46 o
   7   3  11        0.42       -0.09      2.57 o
 -12   4  11        2.76       -2.69      2.82 o
 -11   4  11        3.94        4.93      2.94 o
 -10   4  11       17.26       21.08      3.48 o
  -9   4  11       10.51       15.30      3.54 o
  -8   4  11       12.93        8.23      2.85 o
  -7   4  11       36.78       51.26      4.09 o
  -6   4  11        2.79        0.32      3.03 o
  -5   4  11       67.98       66.68      4.44 o
  -4   4  11      106.03      119.53      7.78 o
  -3   4  11        6.75        4.51      2.36 o
  -2   4  11       57.41       54.91      4.32 o
  -1   4  11        2.58        7.25      2.45 o
   0   4  11        9.07       10.06      1.98 o
   1   4  11       26.29       27.76      2.59 o
   2   4  11        2.80        0.15      3.89 o
   3   4  11       69.44       66.41      4.27 o
   4   4  11       25.91       29.63      3.42 o
   5   4  11       16.04        7.01      2.66 o
   6   4  11        0.61        1.56      3.54 o
 -10   5  11        1.19        4.99      3.03 o
  -9   5  11        1.79       -1.06      2.65 o
  -8   5  11       11.72       12.72      7.09 o
  -7   5  11       25.92       22.95      3.52 o
  -6   5  11       23.82       22.66      3.49 o
  -5   5  11        0.01        2.09      2.66 o
  -4   5  11       66.82       66.45      4.60 o
  -3   5  11       51.96       42.26      3.86 o
  -2   5  11       11.89       10.98      2.87 o
  -1   5  11       14.19       13.01      2.80 o
   0   5  11        4.27        2.38      1.96 o
   1   5  11        0.15       -0.43      1.93 o
   2   5  11       63.12       60.67      6.40 o
   3   5  11       20.49       25.79      3.36 o
   4   5  11       24.27       18.23      3.98 o
  -8   6  11        0.83        0.80      2.90 o
  -7   6  11        1.37       -2.82      2.82 o
  -6   6  11        0.28        3.82      2.86 o
  -5   6  11       11.74       11.04      3.20 o
  -4   6  11        3.97        5.90      2.87 o
  -3   6  11        3.20        1.52      2.70 o
  -2   6  11        5.06        7.01      2.38 o
  -1   6  11        7.27        9.04      2.27 o
   0   6  11        3.81       -1.65      2.22 o
   1   6  11        1.17        1.56      2.17 o
   2   6  11       14.87       17.35      2.82 o
  -7   0  12       17.90       18.50      5.53 o
  -6   0  12        5.35       13.49      5.01 o
  -5   0  12        9.01       12.28      4.84 o
  -4   0  12       18.59       16.43      4.84 o
  -3   0  12        2.38        2.25      3.80 o
  -2   0  12        4.09        4.50      3.98 o
   4   0  12       76.06       90.09      6.57 o
 -11   1  12        0.15        0.86      5.01 o
 -10   1  12       48.51       33.89      6.74 o
  -9   1  12        6.29        7.61      5.01 o
  -8   1  12       15.18       32.16      6.40 o
  -7   1  12       26.34       20.40      5.71 o
  -6   1  12        6.18        0.35      4.32 o
  -5   1  12        3.91        1.56      4.15 o
  -4   1  12        6.01       10.03      3.12 o
  -3   1  12        6.12        8.97      2.99 o
  -2   1  12        0.82        4.47      2.87 o
   4   1  12       17.97       18.67      3.98 o
 -10   2  12       25.80       25.76      6.40 o
  -9   2  12       13.44        8.99      5.19 o
  -8   2  12        0.37       -3.98      4.67 o
  -7   2  12       24.21       25.94      5.88 o
  -6   2  12        0.00       -3.46      4.50 o
  -5   2  12        5.89        0.17      4.15 o
  -4   2  12        5.20       11.59      4.50 o
  -3   2  12        0.92        5.19      4.32 o
  -2   2  12        3.68        3.98      3.98 o
  -1   2  12        0.64        4.32      3.63 o
   3   2  12        9.89       13.31      3.63 o
   4   2  12        7.74        9.68      3.80 o
  -9   3  12       27.06       35.10      6.92 o
  -8   3  12       20.38        6.40      5.19 o
  -7   3  12        0.55       -0.17      4.50 o
  -6   3  12       72.81       84.73      8.65 o
  -5   3  12        6.15        1.90      4.50 o
  -4   3  12       10.66       13.83      5.01 o
  -3   3  12       15.27       15.73      4.84 o
  -2   3  12        0.09        0.52      3.80 o
  -1   3  12       11.48       10.37      4.32 o
   2   3  12       37.72       41.84      4.84 o
   3   3  12        0.09       -0.86      3.29 o
  -7   4  12        3.16        9.16      5.19 o
  -6   4  12       12.20        8.30      5.01 o
  -5   4  12        0.02       -2.94      4.32 o
  -4   4  12        4.71        9.86      5.01 o
  -3   4  12        2.21        6.22      4.15 o
  -2   4  12        5.47        6.74      4.67 o
  -1   4  12        3.73        6.22      4.32 o
   1   4  12        1.77        4.67      3.46 o
 
